# Supplementary material for: Causal Effects of Gut Microbiota on Age-Related Macular Degeneration: A Mendelian Randomization Study
Source: Invest Ophthalmol Vis Sci. 2023 Sep 19;64(12):32. doi: 10.1167/iovs.64.12.32 (PMC10513115; doi:10.1167/iovs.64.12.32)
Supplement: Supplement 2 [file iovs-64-12-32_s002.xlsx]

## Sheet: Supplementary table 1
Supplementary table 1 IVs related to GM taxa and AMD (locus-wide significance, P<1.00E-05)
Level	Exposure	SNP	Effect_allele.exposure	Other_allele.exposure	Samplesize.exposure	SE.exposure	Pval.exposure	Beta.exposure	SE.outcome	Beta.outcome	Pval.outcome	F	R2
phylum	Actinobacteria	rs11766971	C	T	14306	0.010646	9.4e-06	-0.0476376	0.0251	0.0219	0.382	20.0229	0.00139766
phylum	Actinobacteria	rs12528285	C	T	14306	0.0180784	5.69e-06	0.0809469	0.0403	0.0381	0.3441	20.0484	0.00139944
phylum	Actinobacteria	rs13192624	T	C	14306	0.0117742	9.33e-06	-0.0522862	0.0292	-0.0028	0.9249	19.7202	0.00137656
phylum	Actinobacteria	rs1397793	A	G	14306	0.0111587	3.74e-06	0.0521387	0.0275	-0.0064	0.8169	21.832	0.00152375
phylum	Actinobacteria	rs4429415	C	T	14306	0.0111343	2.05e-07	0.0581908	0.0252	0.0067	0.7914	27.3138	0.00190562
phylum	Actinobacteria	rs55888705	A	G	14306	0.0109975	1.31e-06	0.0534221	0.0277	0.0518	0.0620397	23.5968	0.00164672
phylum	Actinobacteria	rs6496870	C	T	14306	0.0113809	4.62e-06	-0.0510777	0.0261	-0.0383	0.1427	20.1423	0.00140598
phylum	Actinobacteria	rs6743026	T	C	14306	0.0134622	9.88e-06	0.0589446	0.0318	-0.0295	0.3546	19.1715	0.00133831
phylum	Actinobacteria	rs74037001	G	A	14306	0.0165334	6.71e-07	-0.0819391	0.044	0.0032	0.9412	24.5617	0.00171394
phylum	Actinobacteria	rs75211493	G	A	14306	0.0184739	9.27e-06	0.0840786	0.0483	0.0271	0.574601	20.7135	0.0014458
phylum	Actinobacteria	rs7570971	A	C	14306	0.0113623	1.41e-14	0.086653	0.0256	0.0443	0.0829106	58.1614	0.00404906
phylum	Actinobacteria	rs80124826	T	C	14306	0.0278566	8.75e-06	-0.124191	0.0782	0.0123	0.8748	19.8758	0.0013874
phylum	Actinobacteria	rs8047955	G	A	14306	0.0111192	2.66e-06	-0.0521115	0.0265	0.005	0.8504	21.9644	0.00153298
phylum	Actinobacteria	rs857444	C	T	14306	0.0109885	3.8e-06	0.0507315	0.026	0.0253	0.3313	21.3147	0.00148769
phylum	Actinobacteria	rs9833771	C	T	14306	0.0106564	4.07e-06	-0.0490077	0.0251	0.0483	0.0546903	21.1499	0.00147621
phylum	Bacteroidetes	rs17343978	A	C	14306	0.0120272	7.22e-06	-0.0556041	0.031	-0.0069	0.8251	21.3739	0.00149183
phylum	Bacteroidetes	rs2032750	C	T	14306	0.0106804	1.71e-06	0.0510857	0.0251	-0.0025	0.9202	22.8783	0.00159666
phylum	Bacteroidetes	rs62531359	T	G	14306	0.0149886	8.42e-06	0.0657788	0.0326	0.0197	0.5454	19.2597	0.00134446
phylum	Bacteroidetes	rs62575403	C	T	14306	0.0311079	2.96e-06	0.145424	0.0636	-0.1055	0.0970197	21.854	0.00152528
phylum	Bacteroidetes	rs6586324	T	C	14306	0.0105437	7.37e-06	0.0477792	0.0253	0.0169	0.5049	20.5349	0.00143334
phylum	Bacteroidetes	rs72706335	T	C	14306	0.0493382	7.13e-06	-0.223193	0.0787	0.024	0.7601	20.4642	0.00142842
phylum	Bacteroidetes	rs73512608	G	A	14306	0.0236743	2.54e-07	-0.123117	0.0551	0.0194	0.724399	27.0447	0.00188688
phylum	Bacteroidetes	rs73846128	A	G	14306	0.0133481	4.78e-07	-0.0664262	0.035	0.0523	0.1351	24.7651	0.00172811
phylum	Bacteroidetes	rs73975615	G	A	14306	0.0442629	1.2e-06	-0.207163	0.1472	-0.0994	0.4997	21.9051	0.00152884
phylum	Bacteroidetes	rs7999780	G	A	14306	0.0124067	9.47e-06	0.0543635	0.0283	-0.0013	0.9645	19.2	0.0013403
phylum	Bacteroidetes	rs929878	T	C	14306	0.0121526	6.51e-06	0.0540001	0.0304	0.0453	0.1368	19.7447	0.00137827
phylum	Cyanobacteria	rs12555298	G	A	14306	0.0219351	8.09e-06	0.0974327	0.0332	0.0543	0.1016	19.7301	0.00137725
phylum	Cyanobacteria	rs2585223	T	C	14306	0.0247743	8.86e-06	0.111364	0.0381	0.0043	0.9091	20.2063	0.00141044
phylum	Cyanobacteria	rs584122	T	C	14306	0.0326827	4.23e-06	0.151774	0.0534	-0.0831	0.1195	21.5655	0.00150517
phylum	Cyanobacteria	rs61972390	T	C	14306	0.0242469	9.11e-06	0.107346	0.0369	0.0315	0.3933	19.6001	0.00136819
phylum	Cyanobacteria	rs7148504	T	G	14306	0.0176621	6.62e-06	-0.0800404	0.0255	-0.0112	0.6607	20.5368	0.00143348
phylum	Cyanobacteria	rs76531781	T	C	14306	0.0493393	2.87e-06	-0.231868	0.0641	-0.0789	0.2182	22.0849	0.00154137
phylum	Cyanobacteria	rs789068	G	A	14306	0.0212922	1.57e-07	-0.111385	0.036	0.0261	0.4679	27.3661	0.00190926
phylum	Cyanobacteria	rs9864379	T	C	14306	0.0268045	2.03e-07	-0.138933	0.0355	0.0361	0.3091	26.8655	0.0018744
phylum	Euryarchaeota	rs10202904	G	T	14306	0.0230271	6.19e-07	0.115986	0.0255	0.0193	0.449	25.3707	0.00177029
phylum	Euryarchaeota	rs11022995	A	G	14306	0.0228889	7.73e-06	0.10373	0.0252	-0.0371	0.1405	20.538	0.00143357
phylum	Euryarchaeota	rs34928225	T	C	14306	0.0425421	4.33e-06	0.19977	0.0433	0.0097	0.8229	22.0507	0.00153899
phylum	Euryarchaeota	rs45498998	G	A	14306	0.029229	5.32e-06	-0.131882	0.0344	0.0357	0.2989	20.3584	0.00142104
phylum	Euryarchaeota	rs56131665	G	A	14306	0.0385787	5.3e-06	0.176759	0.0408	-0.0351	0.3894	20.9927	0.00146525
phylum	Euryarchaeota	rs6064552	T	C	14306	0.0275749	9.34e-06	-0.123612	0.0322	0.0472	0.1431	20.0952	0.0014027
phylum	Euryarchaeota	rs6508769	C	T	14306	0.0337091	8.12e-06	-0.150529	0.0351	-0.0069	0.8435	19.941	0.00139195
phylum	Euryarchaeota	rs7015093	G	A	14306	0.0264389	7.2e-06	-0.118111	0.0286	0.015	0.599601	19.9569	0.00139306
phylum	Euryarchaeota	rs76029318	T	C	14306	0.0438442	1.05e-06	0.214866	0.0516	0.013	0.8015	24.0166	0.00167596
phylum	Euryarchaeota	rs7635189	A	G	14306	0.0259356	4.64e-06	-0.119983	0.0281	-0.0144	0.608001	21.4016	0.00149376
phylum	Euryarchaeota	rs77658038	A	C	14306	0.0340856	4.75e-06	-0.160157	0.0313	-0.0228	0.4665	22.0775	0.00154086
phylum	Euryarchaeota	rs894996	C	A	14306	0.0440033	5.12e-06	0.203577	0.0487	0.0474	0.3305	21.4036	0.00149389
phylum	Firmicutes	rs112334273	G	A	14306	0.0127415	9.26e-07	0.0627459	0.028	-0.053	0.05851	24.251	0.00169229
phylum	Firmicutes	rs2273429	A	G	14306	0.0153063	9.26e-06	-0.0702112	0.0411	-0.1031	0.0120199	21.0413	0.00146864
phylum	Firmicutes	rs2332027	A	G	14306	0.0104823	4.05e-06	0.0482656	0.0258	0.0241	0.3501	21.2013	0.00147979
phylum	Firmicutes	rs2547978	G	A	14306	0.0105075	8.57e-06	-0.0465802	0.0259	0.0147	0.5712	19.6519	0.0013718
phylum	Firmicutes	rs3792064	G	A	14306	0.0182532	6.75e-07	0.0897349	0.0557	0.0196	0.7247	24.1682	0.00168653
phylum	Firmicutes	rs3852931	T	C	14306	0.0105	4.53e-06	0.0482086	0.0265	0.0035	0.8952	21.08	0.00147134
phylum	Firmicutes	rs4750583	G	A	14306	0.0137936	5.79e-06	-0.0616007	0.0322	0.0001	0.9965	19.9442	0.00139217
phylum	Firmicutes	rs56199908	T	C	14306	0.041051	8.67e-06	-0.186194	0.0559	-0.0109	0.8454	20.5723	0.00143596
phylum	Firmicutes	rs6814436	C	T	14306	0.0150844	6.8e-06	-0.0680205	0.036	0.0597	0.0969505	20.334	0.00141935
phylum	Firmicutes	rs6815608	C	T	14306	0.0210869	7.24e-06	-0.0935765	0.0347	-0.0292	0.4001	19.6928	0.00137465
phylum	Firmicutes	rs7247191	T	C	14306	0.0157424	4.73e-06	-0.0713033	0.042	0.0157	0.7082	20.5153	0.00143198
phylum	Firmicutes	rs72738886	T	C	14306	0.0190398	7.68e-06	0.0864609	0.0469	0.0072	0.8782	20.6212	0.00143937
phylum	Firmicutes	rs72771021	C	T	14306	0.0308303	5.12e-06	-0.141357	0.0501	0.0651	0.1937	21.0222	0.00146731
phylum	Firmicutes	rs8085381	A	G	14306	0.0146219	8.67e-06	-0.0647291	0.0324	0.0018	0.9555	19.5971	0.00136798
phylum	Firmicutes	rs992074	T	C	14306	0.050901	8.52e-06	-0.233491	0.0847	0.0449	0.596401	21.042	0.00146869
phylum	Lentisphaerae	rs1002941	A	G	14306	0.0233382	4.31e-06	-0.107661	0.0291	0.0125	0.666099	21.2805	0.00148531
phylum	Lentisphaerae	rs11770843	C	T	14306	0.0234776	1.14e-06	0.111896	0.0268	-0.0352	0.1896	22.7155	0.00158531
phylum	Lentisphaerae	rs17114848	G	A	14306	0.0324162	6.77e-06	0.148972	0.0422	0.0455	0.2815	21.1196	0.0014741
phylum	Lentisphaerae	rs2031282	A	G	14306	0.0270263	5.86e-06	0.120412	0.0331	-0.0154	0.640801	19.8503	0.00138563
phylum	Lentisphaerae	rs2825714	A	G	14306	0.0289096	1.5e-06	-0.138226	0.0337	0.0111	0.741401	22.861	0.00159545
phylum	Lentisphaerae	rs60995569	T	G	14306	0.0336806	9.19e-06	-0.16062	0.0402	0.0026	0.948	22.7426	0.0015872
phylum	Lentisphaerae	rs62570196	C	T	14306	0.0439621	9.64e-07	-0.217203	0.0628	-0.1135	0.0707897	24.4104	0.0017034
phylum	Lentisphaerae	rs72640280	A	G	14306	0.0485947	5.19e-06	0.220185	0.054	-0.0684	0.2054	20.5304	0.00143303
phylum	Lentisphaerae	rs77599476	A	G	14306	0.0479918	1.9e-06	0.229981	0.0541	0.0645	0.2334	22.9641	0.00160264
phylum	Proteobacteria	rs10750258	C	A	14306	0.010824	8.72e-06	0.0491248	0.026	-0.0134	0.6047	20.598	0.00143775
phylum	Proteobacteria	rs11126162	T	C	14306	0.0187079	9.26e-06	-0.0770689	0.0455	0.0036	0.9369	16.971	0.00118488
phylum	Proteobacteria	rs11715072	G	A	14306	0.0115246	6.9e-06	-0.0519289	0.0274	0.0071	0.7968	20.3033	0.0014172
phylum	Proteobacteria	rs12150865	C	T	14306	0.0106407	1.54e-06	0.0511615	0.0249	0.0336	0.1776	23.1178	0.00161334
phylum	Proteobacteria	rs12467198	C	T	14306	0.011138	6.31e-06	0.0498267	0.0253	0.013	0.6077	20.0129	0.00139696
phylum	Proteobacteria	rs2347697	G	T	14306	0.0108968	4.27e-06	0.0502281	0.0269	0.001	0.9695	21.2469	0.00148297
phylum	Proteobacteria	rs2532663	A	G	14306	0.0258034	7.47e-07	0.125578	0.0416	-0.0413	0.3203	23.685	0.00165286
phylum	Proteobacteria	rs3890996	G	T	14306	0.0105645	6.95e-06	0.0474614	0.0252	-0.0031	0.9012	20.1829	0.00140881
phylum	Proteobacteria	rs4340090	C	T	14306	0.0153387	9.99e-06	-0.0668162	0.0389	-0.0123	0.7514	18.9752	0.00132462
phylum	Proteobacteria	rs6707783	C	T	14306	0.0187782	8.09e-06	0.0849594	0.0436	-0.0062	0.8861	20.4699	0.00142881
phylum	Proteobacteria	rs72771021	C	T	14306	0.0309242	7.18e-06	0.141726	0.0501	0.0651	0.1937	21.004	0.00146604
phylum	Proteobacteria	rs922773	C	T	14306	0.0157851	3.68e-07	-0.0803778	0.0413	-0.0054	0.8955	25.9285	0.00180914
phylum	Tenericutes	rs10108398	G	A	14306	0.0153953	1.09e-06	0.0769142	0.0279	0.0045	0.8728	24.9595	0.00174165
phylum	Tenericutes	rs11890098	A	G	14306	0.0153389	9.57e-07	0.074438	0.0279	-0.0176	0.5271	23.5505	0.0016435
phylum	Tenericutes	rs12566890	T	G	14306	0.0230978	3.65e-06	-0.101147	0.0375	0.0178	0.636	19.1763	0.00133864
phylum	Tenericutes	rs17214486	C	A	14306	0.0135623	6.61e-06	0.06099	0.0269	0.0217	0.419	20.2232	0.00141162
phylum	Tenericutes	rs2464826	A	C	14306	0.0211806	8.39e-06	0.0944239	0.0394	0.011	0.7804	19.8741	0.00138729
phylum	Tenericutes	rs28537087	G	A	14306	0.0188312	8.07e-06	0.0820873	0.0291	-0.015	0.6056	19.0019	0.00132648
phylum	Tenericutes	rs3768491	G	A	14306	0.0149061	4.23e-06	0.0681052	0.0276	-0.0147	0.5948	20.8753	0.00145707
phylum	Tenericutes	rs4885016	C	T	14306	0.0181628	7.27e-06	0.0819606	0.0369	0.0352	0.3396	20.3631	0.00142138
phylum	Tenericutes	rs6043847	T	C	14306	0.0248606	4.55e-06	-0.114937	0.0538	0.0118	0.8264	21.3745	0.00149187
phylum	Tenericutes	rs72901605	T	C	14306	0.0178119	3.26e-06	-0.0841852	0.0394	-0.037	0.3479	22.3383	0.00155903
phylum	Tenericutes	rs74603314	T	C	14306	0.0462918	1.56e-06	0.221639	0.0647	-0.162	0.01226	22.9237	0.00159982
phylum	Tenericutes	rs78169027	A	G	14306	0.0237289	5.88e-06	-0.108283	0.0531	-0.1168	0.0276802	20.8241	0.0014535
phylum	Verrucomicrobia	rs11252894	A	C	14306	0.0162769	1.11e-06	0.0784055	0.0294	0.0416	0.1567	23.2033	0.0016193
phylum	Verrucomicrobia	rs117107102	A	G	14306	0.0427565	2.68e-06	0.204283	0.0584	0.0037	0.949	22.8276	0.00159312
phylum	Verrucomicrobia	rs11729256	T	C	14306	0.0146953	2.23e-06	0.0696984	0.0332	0.0726	0.02869	22.4951	0.00156996
phylum	Verrucomicrobia	rs12512971	A	C	14306	0.0398053	9.81e-06	0.171057	0.0468	-0.001	0.9836	18.4672	0.0012892
phylum	Verrucomicrobia	rs12908520	G	A	14306	0.012823	3.4e-06	0.0594916	0.0253	-0.0036	0.8869	21.5244	0.00150231
phylum	Verrucomicrobia	rs2602429	T	C	14306	0.0153487	8.71e-07	-0.0764148	0.0287	-0.0012	0.966	24.7863	0.00172958
phylum	Verrucomicrobia	rs3995795	C	T	14306	0.0138592	9.72e-06	0.0610914	0.0257	0.0177	0.4922	19.4305	0.00135636
phylum	Verrucomicrobia	rs45598138	C	A	14306	0.03054	2.19e-06	-0.143901	0.0791	-0.0509	0.5199	22.2019	0.00154952
phylum	Verrucomicrobia	rs61779207	G	A	14306	0.0164385	5.28e-06	-0.0755253	0.0301	0.0498	0.0985508	21.1087	0.00147334
phylum	Verrucomicrobia	rs74542928	T	C	14306	0.0231324	4.08e-07	0.115994	0.0583	0.1042	0.0738601	25.1437	0.00175448
phylum	Verrucomicrobia	rs76430504	T	C	14306	0.025458	3.5e-06	-0.11753	0.0587	-0.0835	0.1553	21.3132	0.00148759
phylum	Verrucomicrobia	rs9349825	A	G	14306	0.0143911	6.27e-06	-0.0660243	0.0321	-0.0222	0.488599	21.0484	0.00146914
order	Actinomycetales	rs2889192	T	G	14306	0.0194997	3.97e-06	-0.0884052	0.0352	0.0058	0.8693	20.5542	0.00143469
order	Actinomycetales	rs34583783	G	T	14306	0.0264254	5.54e-06	0.123688	0.0526	-0.0091	0.8622	21.9085	0.00152908
order	Actinomycetales	rs35011108	A	G	14306	0.0503803	1.88e-06	0.241546	0.0501	0.1144	0.0224502	22.9868	0.00160422
order	Actinomycetales	rs4073240	G	A	14306	0.0164672	5.68e-06	0.074973	0.0257	0.0173	0.5006	20.7286	0.00144685
order	Actinomycetales	rs58484246	T	C	14306	0.0168997	6.67e-06	0.075828	0.0262	-0.0484	0.0653401	20.1327	0.00140531
order	Bacillales	rs10233278	T	C	14306	0.0248527	3.51e-06	-0.116319	0.0254	-0.0314	0.2158	21.9056	0.00152887
order	Bacillales	rs10410917	C	T	14306	0.0250025	5.57e-06	-0.11471	0.0256	0.0008	0.9764	21.0492	0.00146919
order	Bacillales	rs11034576	A	G	14306	0.0453311	8.86e-06	0.205765	0.038	0.0321	0.3983	20.604	0.00143816
order	Bacillales	rs11207728	A	G	14306	0.0316912	5.73e-06	0.14455	0.034	0.0309	0.3634	20.8046	0.00145214
order	Bacillales	rs11844714	A	G	14306	0.0320272	5.06e-06	-0.143245	0.031	-0.0141	0.6497	20.0042	0.00139636
order	Bacillales	rs1287018	G	A	14306	0.0319309	9.87e-06	0.141125	0.0322	-0.0153	0.6342	19.5337	0.00136356
order	Bacillales	rs4617108	G	A	14306	0.0525929	1.98e-06	-0.248861	0.0453	0.0793	0.0800092	22.3903	0.00156265
order	Bacillales	rs62640857	A	G	14306	0.0326455	4.49e-06	0.148238	0.0299	0.031	0.2991	20.6192	0.00143923
order	Bacillales	rs74420793	A	G	14306	0.0353763	3.07e-06	-0.164413	0.0406	0.0681	0.0932395	21.5997	0.00150756
order	Bacteroidales	rs11146701	A	G	14306	0.010541	7.08e-06	0.0473596	0.0334	0.0031	0.9271	20.1861	0.00140904
order	Bacteroidales	rs17343978	A	C	14306	0.0120278	8.36e-06	-0.0552057	0.031	-0.0069	0.8251	21.0666	0.00147041
order	Bacteroidales	rs2032750	C	T	14306	0.0106807	1.92e-06	0.0508393	0.0251	-0.0025	0.9202	22.6569	0.00158123
order	Bacteroidales	rs2363574	T	C	14306	0.0508055	9.93e-06	0.222741	0.0661	-0.0561	0.3963	19.2211	0.00134177
order	Bacteroidales	rs4146051	G	A	14306	0.0245661	8.76e-06	0.107377	0.0465	-0.0563	0.2258	19.1051	0.00133368
order	Bacteroidales	rs4916508	A	G	14306	0.0105312	8.47e-06	0.0466729	0.0253	-0.007	0.781	19.6415	0.00137107
order	Bacteroidales	rs55773148	G	A	14306	0.0236759	3.9e-07	-0.121514	0.0551	0.0194	0.724399	26.3414	0.0018379
order	Bacteroidales	rs62531359	T	G	14306	0.0149891	9.09e-06	0.0655728	0.0326	0.0197	0.5454	19.138	0.00133597
order	Bacteroidales	rs62575403	C	T	14306	0.0311128	7.06e-06	0.140055	0.0636	-0.1055	0.0970197	20.2637	0.00141445
order	Bacteroidales	rs72706335	T	C	14306	0.0493458	7.66e-06	-0.22241	0.0787	0.024	0.7601	20.3146	0.00141799
order	Bacteroidales	rs73975615	G	A	14306	0.0442633	1.22e-06	-0.207018	0.1472	-0.0994	0.4997	21.874	0.00152668
order	Bacteroidales	rs7631304	G	A	14306	0.0132957	8.37e-07	-0.0645771	0.035	0.0523	0.135	23.5904	0.00164627
order	Bacteroidales	rs79585701	A	C	14306	0.0149628	9.99e-06	0.0646823	0.0359	0.0464	0.1961	18.6872	0.00130455
order	Bacteroidales	rs929878	T	C	14306	0.012153	4.73e-06	0.0548532	0.0304	0.0453	0.1368	20.3722	0.001422
order	Bifidobacteriales	rs10831953	G	A	14306	0.0123746	9.95e-06	0.0537537	0.0273	-0.0095	0.727999	18.8692	0.00131724
order	Bifidobacteriales	rs12446429	T	C	14306	0.019073	8.53e-06	0.0810099	0.0326	0.0289	0.3741	18.0401	0.00125943
order	Bifidobacteriales	rs13020688	G	A	14306	0.0122081	1.57e-06	0.0584045	0.0272	-0.082	0.002618	22.8874	0.00159729
order	Bifidobacteriales	rs182549	T	C	14306	0.0126703	5.94e-20	-0.11707	0.0257	-0.0389	0.1297	85.3724	0.00593219
order	Bifidobacteriales	rs4957061	T	C	14306	0.0116907	1.15e-06	0.0569873	0.0257	0.0122	0.634	23.7616	0.0016582
order	Bifidobacteriales	rs540489	T	G	14306	0.013817	5.37e-06	-0.0632518	0.0331	0.0638	0.0536402	20.9565	0.00146273
order	Bifidobacteriales	rs55888705	A	G	14306	0.0120586	8.66e-06	0.053673	0.0277	0.0518	0.0620397	19.8115	0.00138293
order	Bifidobacteriales	rs6899771	A	G	14306	0.0202604	7.28e-06	-0.0914312	0.0417	-0.0565	0.175	20.3654	0.00142153
order	Bifidobacteriales	rs7174549	T	C	14306	0.0124655	6.87e-06	-0.0551726	0.0261	-0.0398	0.1278	19.5897	0.00136746
order	Bifidobacteriales	rs7322849	T	C	14306	0.0200996	1.74e-08	0.110676	0.044	-0.028	0.5239	30.3202	0.00211492
order	Bifidobacteriales	rs73797465	T	G	14306	0.0208421	4.85e-06	-0.0942612	0.0398	0.0066	0.8684	20.4542	0.00142772
order	Bifidobacteriales	rs857444	C	T	14306	0.0120669	3.82e-06	0.0553965	0.026	0.0253	0.3313	21.0753	0.00147101
order	Burkholderiales	rs1511453	A	G	14306	0.0199479	8e-06	0.0910999	0.0535	0.0085	0.8738	20.8565	0.00145576
order	Burkholderiales	rs1928341	G	A	14306	0.0110587	4.52e-06	-0.0507782	0.0254	-0.0087	0.732799	21.0837	0.0014716
order	Burkholderiales	rs2321387	G	A	14306	0.0109588	3.26e-06	-0.0508514	0.0253	0.0276	0.2751	21.5318	0.00150283
order	Burkholderiales	rs2613606	T	C	14306	0.0109264	4.13e-06	0.0499561	0.0252	-0.0114	0.6513	20.9037	0.00145905
order	Burkholderiales	rs4033856	T	C	14306	0.0167489	5.67e-07	-0.0833445	0.0444	0.0095	0.8298	24.7617	0.00172787
order	Burkholderiales	rs6087811	T	G	14306	0.0198817	2.88e-07	-0.101587	0.042	-0.0884	0.0351998	26.1077	0.00182163
order	Burkholderiales	rs62191117	A	G	14306	0.0132471	2.79e-07	0.0679995	0.0312	0.0366	0.2395	26.3493	0.00183845
order	Burkholderiales	rs62395635	T	C	14306	0.0236375	2.9e-06	0.109911	0.0518	-0.0197	0.7039	21.6212	0.00150906
order	Burkholderiales	rs75242906	C	T	14306	0.0281273	9.75e-06	-0.120974	0.0455	-0.0225	0.6203	18.4981	0.00129136
order	Burkholderiales	rs7638039	T	C	14306	0.012673	4.84e-06	0.0580987	0.0289	-0.0308	0.2874	21.0172	0.00146696
order	Clostridiales	rs10774377	G	A	14306	0.0113859	3.81e-06	-0.0523003	0.0253	0.0196	0.4373	21.0996	0.0014727
order	Clostridiales	rs112334273	G	A	14306	0.0127404	4.07e-07	0.0639383	0.028	-0.053	0.05851	25.1858	0.00175741
order	Clostridiales	rs13105690	C	T	14306	0.011818	9.37e-06	0.0527441	0.0279	-0.0106	0.704099	19.9186	0.00139039
order	Clostridiales	rs13179700	C	T	14306	0.0109569	3.52e-06	-0.0510953	0.0265	-0.0333	0.2077	21.7464	0.00151778
order	Clostridiales	rs1842454	G	A	14306	0.012734	9.92e-06	-0.0543676	0.0321	0.0142	0.6574	18.2285	0.00127256
order	Clostridiales	rs2273429	A	G	14306	0.0153105	4.17e-06	-0.0726191	0.0411	-0.1031	0.0120199	22.4969	0.00157008
order	Clostridiales	rs290772	G	A	14306	0.0196297	1e-05	0.084254	0.0551	-0.1397	0.0112001	18.4227	0.00128611
order	Clostridiales	rs6442336	T	C	14306	0.0124169	9.63e-06	0.0547729	0.0289	-0.0174	0.547	19.4583	0.0013583
order	Clostridiales	rs6814436	C	T	14306	0.0150814	9.06e-07	-0.0741858	0.036	0.0597	0.0969505	24.1968	0.00168852
order	Clostridiales	rs6815608	C	T	14306	0.0210883	3.72e-07	-0.104089	0.0347	-0.0292	0.4001	24.3628	0.00170008
order	Clostridiales	rs72738886	T	C	14306	0.0190392	8.42e-06	0.0865333	0.0469	0.0072	0.8782	20.6571	0.00144186
order	Clostridiales	rs72915163	T	C	14306	0.0120558	1.39e-06	-0.0580246	0.0305	0.0464	0.129	23.165	0.00161663
order	Clostridiales	rs992074	T	C	14306	0.0508788	8.95e-07	-0.255441	0.0847	0.0449	0.596401	25.2062	0.00175883
order	Coriobacteriales	rs11250875	T	C	14306	0.0130939	4.83e-06	0.06075	0.0303	-0.0022	0.9429	21.5256	0.00150239
order	Coriobacteriales	rs11656361	A	C	14306	0.017553	8.02e-06	0.0773006	0.0325	-0.0343	0.2902	19.3938	0.00135381
order	Coriobacteriales	rs12974142	G	A	14306	0.0177205	8.51e-06	0.0789796	0.0494	0.0266	0.589299	19.8645	0.00138662
order	Coriobacteriales	rs13307134	T	C	14306	0.0126265	7.8e-06	-0.0565686	0.0337	-0.0488	0.1477	20.0717	0.00140106
order	Coriobacteriales	rs1397793	A	G	14306	0.0112446	9.77e-06	0.0498855	0.0275	-0.0064	0.8169	19.6816	0.00137387
order	Coriobacteriales	rs1816223	G	A	14306	0.0129006	4.84e-06	0.0586265	0.0314	0.0442	0.159	20.6523	0.00144153
order	Coriobacteriales	rs240104	T	C	14306	0.0126849	1.52e-06	-0.0603429	0.028	0.0022	0.9376	22.6297	0.00157933
order	Coriobacteriales	rs2442778	A	G	14306	0.0258545	9.03e-06	0.116408	0.0567	-0.0461	0.4161	20.2718	0.00141501
order	Coriobacteriales	rs3025411	A	G	14306	0.0209468	8.27e-06	0.0926543	0.0408	0.0129	0.751299	19.5657	0.00136579
order	Coriobacteriales	rs34739816	G	T	14306	0.0207666	3.88e-06	0.0965017	0.0535	-0.0383	0.4738	21.5943	0.00150718
order	Coriobacteriales	rs67561917	A	G	14306	0.0154113	5.39e-06	-0.0714367	0.0328	0.0026	0.936	21.4864	0.00149966
order	Coriobacteriales	rs719099	A	G	14306	0.0155815	5.43e-07	0.0778402	0.0422	-0.0633	0.1339	24.9568	0.00174146
order	Coriobacteriales	rs8010111	A	G	14306	0.0229286	6.9e-06	0.103377	0.0453	-0.0006	0.9898	20.3279	0.00141892
order	Desulfovibrionales	rs112381107	C	T	14306	0.0456974	3.22e-06	0.21009	0.0523	-0.0549	0.2945	21.1362	0.00147526
order	Desulfovibrionales	rs11599763	C	T	14306	0.0117486	2.61e-06	0.0554862	0.0258	0.0178	0.4903	22.3048	0.00155669
order	Desulfovibrionales	rs17791387	A	G	14306	0.0154369	2.25e-06	-0.0727501	0.0428	-0.0662	0.1221	22.2099	0.00155008
order	Desulfovibrionales	rs186073	T	C	14306	0.0118542	8.74e-06	0.0529219	0.0256	0.025	0.328	19.9309	0.00139124
order	Desulfovibrionales	rs2692012	G	A	14306	0.0253553	2.27e-06	-0.112244	0.055	0.0299	0.5865	19.597	0.00136797
order	Desulfovibrionales	rs2838334	G	A	14306	0.0124223	4.17e-06	0.0569024	0.0263	0.0442	0.0930294	20.9825	0.00146454
order	Desulfovibrionales	rs3935584	C	T	14306	0.0115749	7.2e-06	-0.0524466	0.0251	0.0212	0.3974	20.5305	0.00143304
order	Desulfovibrionales	rs4506934	C	T	14306	0.0201367	2.43e-06	-0.0953383	0.0389	0.0176	0.650401	22.416	0.00156444
order	Desulfovibrionales	rs6058181	C	T	14306	0.0166098	2.53e-07	0.0836765	0.0339	0.0204	0.5477	25.3792	0.00177088
order	Desulfovibrionales	rs62020470	A	G	14306	0.0129462	7.51e-06	-0.0573633	0.0327	-0.0133	0.6846	19.6329	0.00137047
order	Desulfovibrionales	rs72647048	T	C	14306	0.0170876	9e-06	-0.0772459	0.0396	0.0252	0.5246	20.4357	0.00142643
order	Desulfovibrionales	rs9928243	C	A	14306	0.0117811	3.97e-06	-0.0544713	0.0251	-0.0142	0.573099	21.3778	0.0014921
order	Enterobacteriales	rs11026530	T	C	14306	0.0186379	9.43e-06	0.0822408	0.0354	-0.0296	0.4018	19.4707	0.00135916
order	Enterobacteriales	rs2374342	C	A	14306	0.0126195	4.52e-06	0.0582927	0.0255	-0.0533	0.0363203	21.3375	0.00148929
order	Enterobacteriales	rs35673018	G	A	14306	0.0202934	7.63e-06	0.0899642	0.0436	-0.0345	0.4283	19.653	0.00137188
order	Enterobacteriales	rs504442	T	G	14306	0.0189479	5.17e-06	0.084159	0.0411	0.0293	0.4757	19.7278	0.00137709
order	Enterobacteriales	rs62210023	A	G	14306	0.0130125	3.13e-06	0.0606754	0.0264	-0.0144	0.585901	21.7422	0.00151749
order	Enterobacteriales	rs78143293	A	G	14306	0.0170415	1.2e-06	-0.0848521	0.038	-0.0324	0.3939	24.7919	0.00172997
order	Enterobacteriales	rs79757635	C	A	14306	0.0171286	9.32e-06	0.0758597	0.0373	-0.0265	0.4773	19.6146	0.00136919
order	Erysipelotrichales	rs1074800	G	A	14306	0.010887	6.15e-06	-0.0492438	0.0254	0.0203	0.4241	20.4591	0.00142806
order	Erysipelotrichales	rs10781552	C	T	14306	0.0116074	2.33e-06	-0.0552212	0.0279	-0.0404	0.1472	22.633	0.00157956
order	Erysipelotrichales	rs17530232	A	G	14306	0.0224648	2.79e-06	0.10305	0.0558	0.094	0.0922593	21.0422	0.0014687
order	Erysipelotrichales	rs1884466	C	T	14306	0.0106939	9.53e-06	-0.0475363	0.0251	0.0232	0.3557	19.7596	0.00137931
order	Erysipelotrichales	rs2300774	A	G	14306	0.0106784	8.95e-07	-0.0524152	0.0252	-0.0008	0.974	24.0936	0.00168133
order	Erysipelotrichales	rs290833	T	G	14306	0.0111376	8.03e-06	-0.0497374	0.0252	0.0023	0.9262	19.9427	0.00139207
order	Erysipelotrichales	rs35161940	T	C	14306	0.0167641	1.85e-06	-0.0806041	0.0406	-0.0362	0.3721	23.1182	0.00161337
order	Erysipelotrichales	rs4078432	T	C	14306	0.0133764	4.23e-06	0.0608929	0.0332	-0.0141	0.6704	20.7231	0.00144647
order	Erysipelotrichales	rs56970041	T	G	14306	0.0164471	5.4e-06	0.0724145	0.052	-0.0279	0.5916	19.3853	0.00135321
order	Erysipelotrichales	rs62504403	C	T	14306	0.0127883	1.12e-07	0.0681159	0.0317	-0.0148	0.6409	28.3708	0.00197921
order	Erysipelotrichales	rs7234058	T	C	14306	0.0194091	9.12e-07	-0.0945759	0.0437	0.0815	0.0622802	23.7438	0.00165696
order	Erysipelotrichales	rs7826267	G	T	14306	0.0199131	9.28e-06	0.0839071	0.0512	-0.0509	0.32	17.755	0.00123955
order	Erysipelotrichales	rs8003149	C	T	14306	0.0116888	4.08e-06	0.0538798	0.0267	-0.0043	0.872	21.2477	0.00148303
order	Gastranaerophilales	rs11150282	T	C	14306	0.0197127	7.36e-07	0.098235	0.0262	0.023	0.3798	24.8336	0.00173288
order	Gastranaerophilales	rs113884518	T	C	14306	0.0455376	7.74e-06	-0.20591	0.0814	-0.1036	0.2035	20.4463	0.00142717
order	Gastranaerophilales	rs28678345	T	C	14306	0.0471377	8.06e-06	0.213083	0.0583	-0.0969	0.0966296	20.4344	0.00142634
order	Gastranaerophilales	rs367480	A	G	14306	0.0185948	7.52e-06	0.0841649	0.0262	0.0179	0.4932	20.487	0.00143001
order	Gastranaerophilales	rs4129395	G	A	14306	0.0185253	1.22e-06	0.0904264	0.0251	-0.0102	0.6838	23.8265	0.00166272
order	Gastranaerophilales	rs789069	A	C	14306	0.0234459	6.5e-06	-0.10413	0.036	0.0261	0.4683	19.725	0.0013769
order	Gastranaerophilales	rs79790072	T	C	14306	0.0488017	3.54e-06	0.226103	0.0717	-0.0542	0.450001	21.4656	0.00149821
order	Gastranaerophilales	rs8028558	A	G	14306	0.0188504	9.78e-06	0.08346	0.026	0.008	0.758799	19.6027	0.00136837
order	Gastranaerophilales	rs9864379	T	C	14306	0.0292752	4.66e-08	-0.160521	0.0355	0.0361	0.3091	30.0652	0.00209717
order	Lactobacillales	rs11110282	A	G	14306	0.0217849	3.96e-06	-0.10239	0.0577	0.0903	0.1178	22.0904	0.00154176
order	Lactobacillales	rs11627423	C	A	14306	0.0109744	5.09e-06	0.0499263	0.0259	-0.0107	0.6798	20.6965	0.00144461
order	Lactobacillales	rs11730038	G	A	14306	0.0129052	5.1e-06	-0.0605384	0.0276	-0.0164	0.5526	22.0056	0.00153584
order	Lactobacillales	rs12797734	T	C	14306	0.0127113	7.77e-06	0.0571279	0.0291	-0.03	0.3021	20.1984	0.00140989
order	Lactobacillales	rs1595463	C	A	14306	0.0108801	7.44e-06	0.0479749	0.0252	0.0354	0.1602	19.443	0.00135723
order	Lactobacillales	rs2370083	G	T	14306	0.0180992	8.33e-06	-0.08054	0.0511	-0.037	0.4685	19.8018	0.00138225
order	Lactobacillales	rs2952251	G	A	14306	0.0124177	3.36e-07	0.0629317	0.0324	0.0456	0.1597	25.6836	0.00179209
order	Lactobacillales	rs34989881	A	G	14306	0.0246452	4.09e-06	0.113479	0.0593	0.059	0.3195	21.2015	0.00147981
order	Lactobacillales	rs35344081	G	A	14306	0.0127358	4.16e-07	0.0642442	0.0284	0.0067	0.8142	25.4458	0.00177552
order	Lactobacillales	rs4028634	C	T	14306	0.01101	1.35e-06	-0.0532915	0.026	0.0061	0.8132	23.4283	0.00163498
order	Lactobacillales	rs57872228	C	T	14306	0.0146994	2.58e-06	-0.0688415	0.039	0.0038	0.9213	21.9332	0.0015308
order	Lactobacillales	rs74663707	C	T	14306	0.0224613	8.4e-06	0.0982594	0.0515	0.0232	0.652501	19.1372	0.00133592
order	Lactobacillales	rs77558518	A	G	14306	0.0223484	1.67e-06	-0.106466	0.0427	-0.0038	0.9285	22.6949	0.00158388
order	Lactobacillales	rs78938557	T	C	14306	0.0233581	2.31e-06	0.10553	0.0738	0.0146	0.8435	20.4116	0.00142475
order	Lactobacillales	rs9581006	T	C	14306	0.0469228	1.77e-06	-0.22583	0.0669	-0.037	0.5797	23.163	0.0016165
order	Methanobacteriales	rs10202904	G	T	14306	0.0235357	3.01e-07	0.121754	0.0255	0.0193	0.449	26.7616	0.00186716
order	Methanobacteriales	rs10424197	A	G	14306	0.0247517	9.28e-06	0.111274	0.029	-0.0504	0.08192	20.2105	0.00141074
order	Methanobacteriales	rs4257531	G	A	14306	0.0364959	7.44e-06	0.164498	0.0414	0.0088	0.8313	20.3158	0.00141807
order	Methanobacteriales	rs56131665	G	A	14306	0.039298	6.18e-06	0.178661	0.0408	-0.0351	0.3894	20.669	0.00144269
order	Methanobacteriales	rs6508769	C	T	14306	0.0344519	8.23e-06	-0.153519	0.0351	-0.0069	0.8435	19.8563	0.00138604
order	Methanobacteriales	rs6776814	T	C	14306	0.0411825	1.63e-06	-0.199566	0.0866	0.0275	0.751299	23.4827	0.00163877
order	Methanobacteriales	rs73068003	G	T	14306	0.0351803	8.45e-06	-0.15814	0.0425	0.0887	0.0367799	20.2062	0.00141044
order	Methanobacteriales	rs73457410	A	G	14306	0.0436695	1.41e-06	0.21534	0.0513	0.0092	0.8582	24.316	0.00169683
order	Methanobacteriales	rs75208022	C	T	14306	0.048763	5.92e-06	-0.227245	0.0428	-0.0322	0.453	21.7174	0.00151576
order	Methanobacteriales	rs894996	C	A	14306	0.0449076	1.88e-06	0.216999	0.0487	0.0474	0.3305	23.3494	0.00162948
order	Mollicutes RF9	rs11779863	G	A	14306	0.0172171	6.69e-06	-0.0772768	0.0344	0.0211	0.5394	20.1455	0.00140621
order	Mollicutes RF9	rs12566890	T	G	14306	0.0241775	8.11e-06	-0.103134	0.0375	0.0178	0.636	18.1962	0.00127031
order	Mollicutes RF9	rs13100746	C	T	14306	0.0142685	7.29e-06	0.0638979	0.0252	-0.0396	0.1157	20.0547	0.00139988
order	Mollicutes RF9	rs17235252	T	C	14306	0.0255463	2.16e-06	-0.122002	0.0389	0.0453	0.2434	22.8075	0.00159172
order	Mollicutes RF9	rs3932485	C	T	14306	0.0141623	9.93e-06	0.0626209	0.0257	-0.0158	0.5378	19.5511	0.00136477
order	Mollicutes RF9	rs515984	C	T	14306	0.0190685	6.61e-06	0.0875451	0.0394	0.0211	0.5931	21.0781	0.0014712
order	Mollicutes RF9	rs638542	A	G	14306	0.0157049	5.17e-06	0.070592	0.0276	-0.0141	0.610299	20.2042	0.00141029
order	Mollicutes RF9	rs74603314	T	C	14306	0.0489701	2.28e-06	0.230767	0.0647	-0.162	0.01226	22.2068	0.00154986
order	Mollicutes RF9	rs76373661	G	A	14306	0.0202986	5.16e-06	0.0908218	0.0342	0.0111	0.7461	20.0193	0.00139741
order	Mollicutes RF9	rs7706512	A	G	14306	0.0138979	2.27e-06	-0.0657351	0.025	-0.0385	0.1244	22.3716	0.00156135
order	Mollicutes RF9	rs7801843	A	G	14306	0.0194509	9.47e-06	-0.0869495	0.0347	-0.0452	0.1925	19.9827	0.00139486
order	Mollicutes RF9	rs7853673	A	G	14306	0.0139833	6.73e-06	0.0624389	0.0252	0.0009	0.9707	19.9384	0.00139177
order	Mollicutes RF9	rs949341	A	G	14306	0.0147216	7.73e-06	-0.0656602	0.028	0.0223	0.4269	19.8927	0.00138859
order	NB1n	rs11251024	G	A	14306	0.0206737	6.63e-07	0.104201	0.0285	-0.0226	0.4262	25.4043	0.00177263
order	NB1n	rs11606187	A	G	14306	0.0326288	3.31e-06	-0.154539	0.0359	-0.003	0.9345	22.4323	0.00156558
order	NB1n	rs13385922	T	C	14306	0.0201348	3.97e-06	0.0929494	0.0264	0.0123	0.6427	21.3107	0.00148742
order	NB1n	rs166849	A	G	14306	0.0202239	7.74e-06	-0.0911053	0.0254	0.0255	0.3148	20.2935	0.00141652
order	NB1n	rs2172426	T	C	14306	0.0198947	3.17e-07	0.10212	0.0255	0.0503	0.0483304	26.3479	0.00183836
order	NB1n	rs267959	G	A	14306	0.0209676	2.62e-06	-0.0988612	0.028	-0.0033	0.905	22.2308	0.00155154
order	NB1n	rs4383094	C	T	14306	0.0320662	4.28e-06	-0.149188	0.0365	-0.0017	0.9629	21.6458	0.00151077
order	NB1n	rs60583455	T	C	14306	0.021177	2.6e-07	0.108934	0.0262	-0.0419	0.1099	26.4605	0.00184619
order	NB1n	rs60775321	T	C	14306	0.0213842	7.1e-06	-0.0962425	0.0278	0.0149	0.5914	20.2557	0.00141389
order	NB1n	rs72671304	T	C	14306	0.0370028	3.8e-06	0.172322	0.0477	-0.0115	0.8102	21.6876	0.00151369
order	NB1n	rs7911787	G	T	14306	0.0470232	3.39e-06	-0.223071	0.0711	0.1398	0.0494595	22.5041	0.00157058
order	NB1n	rs8126061	T	C	14306	0.0351904	7.36e-06	-0.159135	0.0379	0.0201	0.595701	20.4495	0.0014274
order	NB1n	rs9542068	T	C	14306	0.0218149	6.52e-06	0.0990709	0.0266	-0.0237	0.3724	20.6246	0.0014396
order	Pasteurellales	rs10965428	C	A	14306	0.0258219	4.29e-06	-0.119902	0.0541	0.0128	0.8128	21.5614	0.00150489
order	Pasteurellales	rs111582866	G	A	14306	0.0256403	7.07e-06	-0.113957	0.0445	-0.0118	0.7913	19.7531	0.00137885
order	Pasteurellales	rs12050685	A	G	14306	0.015239	9.19e-06	-0.0670948	0.0277	0.0057	0.8384	19.385	0.00135319
order	Pasteurellales	rs16970009	A	G	14306	0.0429572	7.32e-06	0.187381	0.09	0.0205	0.8198	19.0274	0.00132826
order	Pasteurellales	rs35510	A	G	14306	0.0264958	4.02e-06	0.122729	0.0621	0.0561	0.3665	21.4556	0.00149752
order	Pasteurellales	rs4822728	T	C	14306	0.0149032	4.72e-06	0.0685479	0.0251	-0.0191	0.4469	21.1558	0.00147662
order	Pasteurellales	rs6972479	A	G	14306	0.0175366	7.75e-06	-0.0781862	0.0311	0.0805	0.00959401	19.8779	0.00138755
order	Pasteurellales	rs72756943	G	A	14306	0.0303029	3.35e-06	0.13988	0.0503	0.0697	0.1665	21.308	0.00148723
order	Pasteurellales	rs73139353	A	C	14306	0.0484634	8.71e-06	-0.222573	0.0445	-0.035	0.4316	21.092	0.00147217
order	Pasteurellales	rs76022354	C	T	14306	0.0500406	1.83e-06	0.24289	0.0575	-0.0782	0.1735	23.5599	0.00164415
order	Pasteurellales	rs78909003	T	C	14306	0.0498372	2.05e-06	-0.241159	0.055	-0.0541	0.3251	23.4153	0.00163407
order	Pasteurellales	rs9382510	C	T	14306	0.0169965	2.48e-07	-0.0881865	0.0283	0.0218	0.4406	26.9206	0.00187824
order	Pasteurellales	rs9895850	T	C	14306	0.041017	9.08e-06	-0.176406	0.0611	0.063	0.3029	18.4969	0.00129128
order	Pasteurellales	rs9938097	C	T	14306	0.0158024	8.23e-06	0.0710386	0.0258	0.0118	0.649	20.2089	0.00141062
order	Rhodospirillales	rs1035406	G	A	14306	0.0247994	4.07e-06	-0.114725	0.0389	-0.013	0.7382	21.401	0.00149371
order	Rhodospirillales	rs11591293	G	T	14306	0.0158186	4.69e-06	0.0722755	0.0253	0.0279	0.2698	20.8759	0.00145712
order	Rhodospirillales	rs11630875	T	C	14306	0.0202139	3.7e-06	0.0945198	0.0375	0.0323	0.3889	21.8648	0.00152603
order	Rhodospirillales	rs13336560	C	T	14306	0.0157065	9.75e-06	-0.0695313	0.0257	-0.0093	0.717999	19.5976	0.00136801
order	Rhodospirillales	rs1549633	A	C	14306	0.0216667	3.88e-06	0.0996735	0.0393	0.0299	0.4464	21.1628	0.00147711
order	Rhodospirillales	rs3730086	A	G	14306	0.0178737	7.98e-06	0.0800354	0.0288	0.0234	0.4164	20.051	0.00139962
order	Rhodospirillales	rs3754624	C	T	14306	0.0198389	2.68e-06	0.094128	0.0326	0.0416	0.2024	22.5114	0.00157109
order	Rhodospirillales	rs4278423	T	C	14306	0.0233778	3.98e-06	0.105215	0.0522	-0.0242	0.643101	20.2557	0.00141389
order	Rhodospirillales	rs55876211	C	T	14306	0.0195197	7.87e-06	-0.0865002	0.029	-0.0935	0.00124099	19.6376	0.0013708
order	Rhodospirillales	rs61933850	G	A	14306	0.0360285	7e-06	0.164663	0.037	-0.0074	0.8407	20.8881	0.00145797
order	Rhodospirillales	rs7001029	C	T	14306	0.0260989	2.83e-06	0.120726	0.0436	0.081	0.0630202	21.3972	0.00149345
order	Rhodospirillales	rs76784716	A	G	14306	0.0284399	1.31e-06	0.136039	0.0396	0.0117	0.7685	22.8808	0.00159683
order	Rhodospirillales	rs77304857	C	A	14306	0.0222165	6.02e-06	-0.0997433	0.0315	0.0188	0.550201	20.1565	0.00140698
order	Rhodospirillales	rs9813022	A	G	14306	0.0162642	3.07e-07	-0.0830794	0.0259	0.0323	0.2116	26.0928	0.00182059
order	Selenomonadales	rs1135612	G	A	14306	0.0119177	9.26e-06	0.0529785	0.0306	0.0068	0.8237	19.7613	0.00137942
order	Selenomonadales	rs13086907	G	A	14306	0.0131735	1.95e-06	0.0625312	0.0303	-0.0364	0.2302	22.5316	0.0015725
order	Selenomonadales	rs1643968	T	C	14306	0.0112298	4.15e-07	-0.0565284	0.0262	-0.0208	0.427	25.339	0.00176808
order	Selenomonadales	rs1649999	A	G	14306	0.0166458	7.58e-06	0.0748989	0.0429	-0.0696	0.1048	20.2461	0.00141322
order	Selenomonadales	rs2834062	A	G	14306	0.0108842	8.44e-06	0.0489057	0.0276	-0.0209	0.4488	20.1895	0.00140927
order	Selenomonadales	rs4463806	C	T	14306	0.0129365	7.81e-06	0.0543966	0.0318	-0.0449	0.1573	17.6811	0.0012344
order	Selenomonadales	rs4722181	T	G	14306	0.0105798	2e-06	0.0501306	0.025	0.0128	0.6102	22.4518	0.00156694
order	Selenomonadales	rs60274479	T	C	14306	0.0134137	1.16e-06	-0.0659623	0.0315	0.0445	0.1574	24.1821	0.0016875
order	Selenomonadales	rs61249479	A	C	14306	0.0168628	2.95e-06	0.0777075	0.0346	0.0578	0.0945105	21.2357	0.00148219
order	Selenomonadales	rs71405394	G	A	14306	0.02405	2.17e-06	-0.114178	0.0498	0.0643	0.1963	22.539	0.00157301
order	Selenomonadales	rs73232831	G	A	14306	0.0314932	1.87e-06	-0.151829	0.0669	-0.062	0.3541	23.2421	0.00162201
order	Selenomonadales	rs9423647	G	A	14306	0.0105282	6.06e-06	0.047817	0.0253	0.0115	0.6486	20.628	0.00143983
order	Verrucomicrobiales	rs111862613	T	C	14306	0.0196746	3.74e-06	0.090699	0.034	0.0209	0.537901	21.2517	0.0014833
order	Verrucomicrobiales	rs117107102	A	G	14306	0.0431572	2.92e-06	0.204683	0.0584	0.0037	0.949	22.4935	0.00156984
order	Verrucomicrobiales	rs11729256	T	C	14306	0.0150177	6.73e-07	0.0749798	0.0332	0.0726	0.02869	24.9277	0.00173943
order	Verrucomicrobiales	rs12908520	G	A	14306	0.0130946	2.17e-06	0.0618926	0.0253	-0.0036	0.8869	22.3405	0.00155918
order	Verrucomicrobiales	rs2602429	T	C	14306	0.0156194	2.58e-06	-0.0746844	0.0287	-0.0012	0.966	22.8629	0.00159558
order	Verrucomicrobiales	rs4242783	A	G	14306	0.0147693	2.64e-06	-0.0689292	0.0279	-0.0507	0.0693298	21.7814	0.00152022
order	Verrucomicrobiales	rs4936098	G	A	14306	0.0135928	1.12e-06	-0.0648843	0.0262	-0.0133	0.611399	22.7856	0.0015902
order	Verrucomicrobiales	rs61779207	G	A	14306	0.0167762	6.72e-06	-0.0758309	0.0301	0.0498	0.0985508	20.4317	0.00142616
order	Verrucomicrobiales	rs74542928	T	C	14306	0.0236422	1.63e-06	0.112164	0.0583	0.1042	0.0738601	22.5077	0.00157083
order	Verrucomicrobiales	rs9349825	A	G	14306	0.0147128	2.54e-06	-0.0704036	0.0321	-0.0222	0.488599	22.8981	0.00159803
order	Verrucomicrobiales	rs941682	G	A	14306	0.0143767	9.61e-06	-0.0631436	0.028	-0.0102	0.716	19.2904	0.00134659
order	Victivallales	rs1002941	A	G	14306	0.0233484	8.15e-06	-0.105025	0.0291	0.0125	0.666099	20.2335	0.00141234
order	Victivallales	rs11770843	C	T	14306	0.0234879	1.91e-06	0.109431	0.0268	-0.0352	0.1896	21.7066	0.00151501
order	Victivallales	rs17114848	G	A	14306	0.0324332	4.06e-06	0.152377	0.0422	0.0455	0.2815	22.0729	0.00154053
order	Victivallales	rs2031282	A	G	14306	0.0270329	4.38e-06	0.122368	0.0331	-0.0154	0.640801	20.4904	0.00143025
order	Victivallales	rs2825714	A	G	14306	0.0289246	1.72e-06	-0.13741	0.0337	0.0111	0.741401	22.5685	0.00157507
order	Victivallales	rs62570196	C	T	14306	0.0439866	1.08e-06	-0.21635	0.0628	-0.1135	0.0707897	24.1921	0.00168819
order	Victivallales	rs72640280	A	G	14306	0.0486196	5.18e-06	0.220207	0.054	-0.0684	0.2054	20.5135	0.00143185
order	Victivallales	rs77599476	A	G	14306	0.0480168	1.86e-06	0.230292	0.0541	0.0645	0.2334	23.0023	0.0016053
genus	Actinomyces	rs2715439	T	C	14306	0.0164822	6.27e-06	-0.0746684	0.0251	-0.0125	0.618399	20.5231	0.00143253
genus	Actinomyces	rs34583783	G	T	14306	0.0268461	4.49e-06	0.126596	0.0526	-0.0091	0.8622	22.2371	0.00155198
genus	Actinomyces	rs35011108	A	G	14306	0.0512044	6.34e-06	0.232634	0.0501	0.1144	0.0224502	20.6411	0.00144075
genus	Actinomyces	rs4073240	G	A	14306	0.0167368	7.94e-06	0.0749687	0.0257	0.0173	0.5006	20.0639	0.00140052
genus	Actinomyces	rs4146653	G	A	14306	0.0214182	4.5e-06	0.0985224	0.0361	0.0047	0.8956	21.1594	0.00147688
genus	Actinomyces	rs71315246	A	G	14306	0.021925	9.83e-06	-0.0969809	0.0364	0.0002	0.9957	19.5656	0.00136578
genus	Actinomyces	rs7915461	C	T	14306	0.0401636	5.92e-06	-0.18776	0.0503	0.0528	0.2944	21.8545	0.00152532
genus	Adlercreutzia	rs11604400	C	T	14306	0.0234834	9.74e-06	-0.102524	0.0404	0.0054	0.8933	19.0603	0.00133055
genus	Adlercreutzia	rs13231526	C	A	14306	0.0311654	4.81e-06	0.143237	0.0463	0.0585	0.2064	21.1235	0.00147437
genus	Adlercreutzia	rs2717140	C	T	14306	0.0251081	2.05e-06	-0.119225	0.0422	0.0701	0.0962698	22.5479	0.00157364
genus	Adlercreutzia	rs55719207	G	A	14306	0.0158036	9.61e-06	-0.0699243	0.0258	-0.035	0.1742	19.5769	0.00136657
genus	Adlercreutzia	rs6664405	T	C	14306	0.0210752	5.23e-06	-0.0953084	0.0358	0.0365	0.3073	20.4512	0.00142751
genus	Adlercreutzia	rs7680684	T	C	14306	0.0168901	9.77e-07	0.083381	0.0264	-0.032	0.2258	24.3708	0.00170064
genus	Adlercreutzia	rs9490822	C	T	14306	0.0155789	2.54e-06	-0.0734512	0.0252	0.0002	0.9939	22.2292	0.00155143
genus	Adlercreutzia	rs9915817	C	T	14306	0.016833	8.22e-06	-0.0749219	0.0278	-0.0153	0.581599	19.8105	0.00138285
genus	Akkermansia	rs111862613	T	C	14306	0.0196748	3.39e-06	0.0911199	0.034	0.0209	0.537901	21.4489	0.00149705
genus	Akkermansia	rs117107102	A	G	14306	0.0431629	3.01e-06	0.204406	0.0584	0.0037	0.949	22.4267	0.00156519
genus	Akkermansia	rs11729256	T	C	14306	0.0150184	6.58e-07	0.0750473	0.0332	0.0726	0.02869	24.9702	0.0017424
genus	Akkermansia	rs12908520	G	A	14306	0.0130954	2.26e-06	0.061772	0.0253	-0.0036	0.8869	22.2508	0.00155293
genus	Akkermansia	rs2602429	T	C	14306	0.0156201	2.72e-06	-0.0745352	0.0287	-0.0012	0.966	22.7696	0.00158908
genus	Akkermansia	rs4242783	A	G	14306	0.0147701	3e-06	-0.0685454	0.0279	-0.0507	0.0693298	21.5372	0.00150321
genus	Akkermansia	rs4936098	G	A	14306	0.0135934	1.1e-06	-0.0649225	0.0262	-0.0133	0.611399	22.8105	0.00159193
genus	Akkermansia	rs61779207	G	A	14306	0.0167769	6.32e-06	-0.0760539	0.0301	0.0498	0.0985508	20.5504	0.00143443
genus	Akkermansia	rs74542928	T	C	14306	0.0236434	1.48e-06	0.112623	0.0583	0.1042	0.0738601	22.69	0.00158354
genus	Akkermansia	rs9349825	A	G	14306	0.0147133	2.6e-06	-0.0703407	0.0321	-0.0222	0.488599	22.8556	0.00159508
genus	Akkermansia	rs941682	G	A	14306	0.0143777	9.17e-06	-0.0632957	0.028	-0.0102	0.716	19.3807	0.00135289
genus	Alistipes	rs1107244	G	A	14306	0.0171182	3.59e-06	0.0758558	0.0465	-0.0796	0.0868001	19.6364	0.00137072
genus	Alistipes	rs11769002	G	A	14306	0.0109389	1.45e-06	-0.0528793	0.0254	0.0341	0.1807	23.3681	0.00163079
genus	Alistipes	rs11958296	A	G	14306	0.0218272	9.3e-06	-0.0981222	0.0609	-0.0985	0.1057	20.2087	0.00141061
genus	Alistipes	rs12990744	C	T	14306	0.0172986	8.21e-06	-0.0776618	0.0412	-0.0018	0.9658	20.1555	0.0014069
genus	Alistipes	rs1689282	A	C	14306	0.0113942	5.28e-06	-0.0520061	0.0267	-0.0327	0.2203	20.8325	0.00145409
genus	Alistipes	rs2290844	C	T	14306	0.0191632	9.1e-06	0.0813969	0.04	-0.0295	0.4615	18.0418	0.00125955
genus	Alistipes	rs2450745	A	C	14306	0.0184702	7.12e-06	-0.080524	0.0492	0.0168	0.732501	19.0067	0.00132682
genus	Alistipes	rs2875322	C	T	14306	0.0131432	8.78e-06	0.0580945	0.0334	0.0342	0.3056	19.5374	0.00136382
genus	Alistipes	rs34417064	A	G	14306	0.0106868	7.01e-06	-0.048202	0.025	-0.0384	0.1249	20.3439	0.00142004
genus	Alistipes	rs4810359	A	G	14306	0.0146155	7.5e-06	-0.0652428	0.0382	-0.0065	0.8647	19.9268	0.00139096
genus	Alistipes	rs62576416	T	C	14306	0.0109733	7.5e-06	0.0492647	0.0258	-0.0053	0.8358	20.1557	0.00140691
genus	Alistipes	rs7129639	A	C	14306	0.0109584	1.78e-06	0.0524955	0.0267	-0.0102	0.703399	22.9483	0.00160153
genus	Alistipes	rs8130320	A	G	14306	0.010717	4.84e-06	-0.049002	0.0252	-0.0064	0.8008	20.9065	0.00145925
genus	Allisonella	rs1901739	G	T	14306	0.0248626	3.59e-06	-0.115769	0.0251	-0.0431	0.0860003	21.6816	0.00151327
genus	Allisonella	rs35110698	T	C	14306	0.0320852	5.72e-06	-0.146322	0.0354	0.0329	0.3527	20.7974	0.00145165
genus	Allisonella	rs35778461	C	T	14306	0.0297186	1.21e-06	0.146679	0.0298	0.0161	0.5887	24.3601	0.00169989
genus	Allisonella	rs594561	T	C	14306	0.0251681	9.41e-06	-0.112231	0.025	0.0494	0.0479005	19.885	0.00138804
genus	Allisonella	rs602075	G	A	14306	0.0296976	3.57e-08	-0.168974	0.0284	0.0211	0.4589	32.3741	0.00225786
genus	Allisonella	rs6742198	A	G	14306	0.0316484	3.35e-06	-0.149152	0.0294	0.0165	0.5733	22.2103	0.00155011
genus	Allisonella	rs76904847	G	A	14306	0.0334857	6.09e-06	0.148523	0.0332	-0.0152	0.6461	19.6729	0.00137326
genus	Allisonella	rs7898615	T	G	14306	0.0373586	8.87e-06	0.167966	0.0366	0.0634	0.0830195	20.2144	0.00141101
genus	Alloprevotella	rs12675596	G	T	14306	0.0290678	9.64e-07	0.145669	0.0304	0.0675	0.02646	25.1137	0.00175239
genus	Alloprevotella	rs2154444	G	T	14306	0.0308961	8.37e-06	-0.138234	0.0284	-0.0266	0.3482	20.0181	0.00139732
genus	Alloprevotella	rs34619204	G	A	14306	0.0344392	8.84e-06	-0.156037	0.033	0.0504	0.1265	20.5281	0.00143287
genus	Alloprevotella	rs4364940	A	G	14306	0.0282207	8.58e-06	0.126418	0.0269	-0.0144	0.5928	20.067	0.00140073
genus	Alloprevotella	rs4680035	G	A	14306	0.0259446	4.99e-06	0.119599	0.0257	0.0064	0.803	21.2501	0.0014832
genus	Alloprevotella	rs58212166	A	G	14306	0.0359102	7.94e-06	-0.161506	0.0324	0.0059	0.8548	20.2275	0.00141192
genus	Anaerofilum	rs10794359	C	T	14306	0.02006	2.23e-06	0.0953524	0.0254	0.0095	0.708101	22.5944	0.00157688
genus	Anaerofilum	rs1563175	A	C	14306	0.0202157	5.54e-06	0.0923834	0.0251	-0.0142	0.5721	20.8838	0.00145767
genus	Anaerofilum	rs17012738	T	G	14306	0.0200239	7.24e-06	0.0903417	0.025	-0.0146	0.558799	20.3554	0.00142083
genus	Anaerofilum	rs17096874	C	T	14306	0.0268919	2.86e-06	-0.126337	0.0306	0.0428	0.1612	22.0708	0.00154039
genus	Anaerofilum	rs356049	G	A	14306	0.0289802	6.56e-06	0.132603	0.0502	-0.0036	0.9431	20.9365	0.00146134
genus	Anaerofilum	rs4244069	A	G	14306	0.0326594	9.81e-06	0.146775	0.0378	0.0491	0.1945	20.197	0.0014098
genus	Anaerofilum	rs4506496	A	G	14306	0.0212861	1.49e-06	-0.10309	0.0276	0.0277	0.3147	23.4553	0.00163686
genus	Anaerofilum	rs712981	A	C	14306	0.0202902	6.83e-07	0.10076	0.0257	0.0056	0.8266	24.6606	0.00172083
genus	Anaerofilum	rs79598899	C	T	14306	0.0357284	3.75e-07	0.182586	0.0596	-0.0284	0.633501	26.1161	0.00182221
genus	Anaerofilum	rs816292	T	C	14306	0.02204	2.64e-07	-0.113003	0.0275	-0.0215	0.4335	26.288	0.00183418
genus	Anaerofilum	rs9299345	T	C	14306	0.0302372	8.04e-06	-0.1364	0.042	-0.0499	0.2347	20.3491	0.0014204
genus	Anaerostipes	rs10502061	A	G	14306	0.0192017	7.94e-06	0.0835752	0.0394	-0.0234	0.553	18.9442	0.00132246
genus	Anaerostipes	rs2014785	T	C	14306	0.0112199	4.68e-06	0.0515687	0.0255	0.0297	0.2447	21.1249	0.00147447
genus	Anaerostipes	rs2396460	C	T	14306	0.0109555	2.91e-06	0.0512653	0.0252	-0.0242	0.3359	21.8969	0.00152827
genus	Anaerostipes	rs2804244	G	A	14306	0.0110983	2.04e-06	0.053089	0.0257	-0.0092	0.7212	22.8821	0.00159692
genus	Anaerostipes	rs3900776	G	A	14306	0.0236302	2.75e-06	-0.110013	0.0746	-0.0303	0.684699	21.6747	0.00151279
genus	Anaerostipes	rs60983350	G	A	14306	0.0116575	4.42e-06	-0.0539901	0.0272	-0.0232	0.3933	21.4495	0.00149709
genus	Anaerostipes	rs62157625	T	C	14306	0.0185548	1.45e-06	0.088573	0.0386	-0.0034	0.9308	22.7872	0.00159031
genus	Anaerostipes	rs62215703	G	A	14306	0.0136702	1.98e-06	0.0644965	0.0304	-0.0025	0.9337	22.2599	0.00155356
genus	Anaerostipes	rs6474958	G	A	14306	0.0112001	6.74e-06	0.0500065	0.0269	-0.0304	0.2591	19.9347	0.00139151
genus	Anaerostipes	rs6726833	C	A	14306	0.0189408	3.32e-06	-0.0877497	0.0467	-0.0591	0.2062	21.4632	0.00149805
genus	Anaerostipes	rs6854026	C	T	14306	0.0109075	3.2e-06	0.0508482	0.0253	-0.0036	0.8881	21.7321	0.00151678
genus	Anaerostipes	rs7193624	T	C	14306	0.0150723	5.35e-07	-0.0750642	0.0455	-0.0374	0.4101	24.8031	0.00173076
genus	Anaerostipes	rs78735375	A	C	14306	0.0305304	5.33e-06	-0.137429	0.0652	0.0076	0.9077	20.2624	0.00141436
genus	Anaerotruncus	rs10150232	A	G	14306	0.0124877	6.68e-06	0.0567088	0.0313	-0.0138	0.660201	20.6222	0.00143944
genus	Anaerotruncus	rs11018566	A	G	14306	0.0366032	6.14e-06	-0.156465	0.056	0.087	0.12	18.2724	0.00127563
genus	Anaerotruncus	rs115414803	A	C	14306	0.0317524	6.83e-06	-0.144356	0.0522	0.062	0.2344	20.6689	0.00144268
genus	Anaerotruncus	rs1272208	T	G	14306	0.0129831	4.28e-06	0.0611743	0.0294	0.035	0.2341	22.2014	0.00154949
genus	Anaerotruncus	rs1431492	C	T	14306	0.0146188	7.36e-06	-0.0654996	0.0341	0.0492	0.1487	20.0749	0.00140129
genus	Anaerotruncus	rs17734739	T	C	14306	0.014908	7.43e-06	0.0660052	0.0357	-0.0141	0.6939	19.6028	0.00136837
genus	Anaerotruncus	rs34449434	A	C	14306	0.0113402	9.85e-06	-0.0497004	0.0263	0.0105	0.6885	19.2078	0.00134084
genus	Anaerotruncus	rs4669806	G	T	14306	0.0122994	2.42e-06	0.0576389	0.0303	-0.0184	0.5454	21.9616	0.00153278
genus	Anaerotruncus	rs6494922	A	G	14306	0.0202257	6.62e-06	0.0903106	0.0546	-0.008	0.8839	19.9375	0.00139171
genus	Anaerotruncus	rs6563550	T	C	14306	0.0176745	2.35e-07	0.0877135	0.0465	-0.0794	0.0873796	24.6285	0.00171859
genus	Anaerotruncus	rs7155595	C	A	14306	0.0118903	7.55e-06	0.0539336	0.0273	-0.0122	0.655901	20.5747	0.00143612
genus	Anaerotruncus	rs8005030	C	T	14306	0.0117854	2.28e-06	0.0554447	0.0265	-0.0634	0.0168399	22.1325	0.00154469
genus	Anaerotruncus	rs9347879	T	C	14306	0.011049	4.22e-06	0.050618	0.0251	-0.0037	0.8831	20.9877	0.0014649
genus	Bacteroides	rs11585893	A	G	14306	0.0147633	1.8e-06	-0.0740746	0.0293	-0.0255	0.3833	25.1751	0.00175667
genus	Bacteroides	rs13207588	A	G	14306	0.0131195	7.48e-06	-0.059205	0.0322	0.0031	0.9234	20.3649	0.0014215
genus	Bacteroides	rs1340391	T	C	14306	0.0132244	6.73e-06	-0.0592004	0.0365	0.0212	0.5605	20.04	0.00139885
genus	Bacteroides	rs17619981	T	G	14306	0.0187002	2.69e-06	0.0880978	0.0366	-0.0146	0.689	22.1941	0.00154898
genus	Bacteroides	rs2023437	T	C	14306	0.0167634	5.02e-06	-0.0782325	0.0383	0.0866	0.02362	21.7796	0.0015201
genus	Bacteroides	rs66474973	G	T	14306	0.0164479	6.81e-07	0.0812515	0.0415	-0.0766	0.06468	24.4029	0.00170288
genus	Bacteroides	rs66710942	T	C	14306	0.0107412	5.86e-06	-0.0488038	0.025	0.0401	0.1088	20.6444	0.00144098
genus	Bacteroides	rs6795673	C	T	14306	0.0105251	3.38e-07	0.0538565	0.025	0.0237	0.3424	26.1833	0.00182689
genus	Bacteroides	rs9507307	C	T	14306	0.0129128	2.13e-06	0.0604456	0.0292	-0.0179	0.5398	21.9123	0.00152935
genus	Barnesiella	rs11155559	T	C	14306	0.0212961	8.92e-06	0.0956023	0.043	0.013	0.7624	20.1529	0.00140672
genus	Barnesiella	rs113258194	A	G	14306	0.0214121	7.31e-06	0.098992	0.0427	-0.0287	0.5014	21.3738	0.00149182
genus	Barnesiella	rs12909713	C	T	14306	0.0120039	4.95e-06	-0.0550716	0.0249	-0.0266	0.2845	21.048	0.00146911
genus	Barnesiella	rs13242616	C	T	14306	0.0123176	2.29e-06	0.0583747	0.027	0.0396	0.1428	22.4593	0.00156746
genus	Barnesiella	rs199035	G	A	14306	0.0119716	3e-06	0.0559495	0.0252	-0.0324	0.1997	21.8418	0.00152443
genus	Barnesiella	rs2276875	A	G	14306	0.0139537	4.65e-07	-0.0697176	0.0288	-0.0082	0.776499	24.9635	0.00174193
genus	Barnesiella	rs2428166	G	A	14306	0.0337309	8.51e-07	-0.165859	0.1044	-0.0166	0.8737	24.1781	0.00168722
genus	Barnesiella	rs35177866	A	G	14306	0.0190133	2.95e-06	0.0917125	0.0486	-0.0803	0.0982698	23.2671	0.00162375
genus	Barnesiella	rs62251337	G	A	14306	0.0149374	4.24e-06	0.0690763	0.0358	0.0534	0.1352	21.3849	0.00149259
genus	Barnesiella	rs72684847	T	C	14306	0.0253873	6.76e-06	-0.114369	0.0475	0.0116	0.8073	20.2947	0.00141661
genus	Barnesiella	rs76181748	C	T	14306	0.017164	6.78e-06	-0.0778559	0.0299	0.0204	0.4945	20.5753	0.00143616
genus	Barnesiella	rs77455852	T	G	14306	0.0195601	3.16e-06	-0.0891491	0.0363	0.018	0.62	20.7726	0.00144992
genus	Barnesiella	rs79795328	A	G	14306	0.0176441	4.23e-06	-0.0818645	0.0361	0.1157	0.00134999	21.5274	0.00150252
genus	Bifidobacterium	rs12022129	A	G	14306	0.0138937	8e-06	-0.0619356	0.0281	0.0306	0.2759	19.8722	0.00138715
genus	Bifidobacterium	rs182549	T	C	14306	0.0127294	1.28e-20	-0.119703	0.0257	-0.0389	0.1297	88.4289	0.00614327
genus	Bifidobacterium	rs2491158	A	G	14306	0.015983	8.05e-06	-0.0712624	0.0368	0.0159	0.6656	19.8794	0.00138766
genus	Bifidobacterium	rs2686790	C	T	14306	0.0157926	7.5e-06	-0.070741	0.0352	-0.0486	0.1674	20.0648	0.00140058
genus	Bifidobacterium	rs4957061	T	C	14306	0.0117431	5.78e-06	0.0534239	0.0257	0.0122	0.634	20.6969	0.00144464
genus	Bifidobacterium	rs540489	T	G	14306	0.0138746	5.19e-06	-0.0637641	0.0331	0.0638	0.0536402	21.1209	0.00147419
genus	Bifidobacterium	rs55888705	A	G	14306	0.0121139	6.67e-06	0.0546319	0.0277	0.0518	0.0620397	20.3388	0.00141968
genus	Bifidobacterium	rs5746486	T	C	14306	0.0120801	9e-06	-0.0536216	0.0257	-0.0069	0.7878	19.7033	0.00137538
genus	Bifidobacterium	rs62181700	G	A	14306	0.0131205	2.17e-06	-0.0624643	0.0291	0.0377	0.1946	22.6654	0.00158182
genus	Bifidobacterium	rs7322849	T	C	14306	0.0201813	1.08e-08	0.112428	0.044	-0.028	0.5239	31.0349	0.00216467
genus	Bifidobacterium	rs73797465	T	G	14306	0.0209236	4.38e-06	-0.0953566	0.0398	0.0066	0.8684	20.7696	0.00144971
genus	Bifidobacterium	rs75344046	C	T	14306	0.0505979	4.86e-06	0.232354	0.0595	0.0913	0.1247	21.088	0.0014719
genus	Bifidobacterium	rs857444	C	T	14306	0.0121219	3.57e-06	0.0558234	0.026	0.0253	0.3313	21.2076	0.00148023
genus	Bilophila	rs11069458	C	T	14306	0.015503	7.72e-06	0.0680947	0.0322	0.0072	0.8242	19.2928	0.00134676
genus	Bilophila	rs1241171	G	A	14306	0.0150148	4.24e-06	-0.0692654	0.0355	0.0281	0.4283	21.2811	0.00148535
genus	Bilophila	rs1571225	T	C	14306	0.0170621	1.12e-06	-0.0826826	0.0337	-0.0099	0.77	23.4835	0.00163883
genus	Bilophila	rs1969927	A	G	14306	0.0126935	9.07e-06	-0.0564589	0.0267	0.0081	0.763001	19.7835	0.00138097
genus	Bilophila	rs2728491	T	G	14306	0.0139456	6.33e-06	0.0627416	0.0294	-0.0271	0.357	20.2412	0.00141288
genus	Bilophila	rs3827020	C	T	14306	0.0160642	1.79e-06	0.0766479	0.0318	0.0322	0.311	22.7658	0.00158882
genus	Bilophila	rs4798126	G	A	14306	0.016799	7.15e-06	0.073288	0.0316	0.0705	0.02585	19.0326	0.00132863
genus	Bilophila	rs542415	T	C	14306	0.0133436	4.71e-06	-0.0613623	0.0256	-0.0265	0.2997	21.1474	0.00147604
genus	Bilophila	rs60178956	G	A	14306	0.0141485	8.06e-06	-0.0624818	0.0301	0.0191	0.5253	19.5023	0.00136137
genus	Bilophila	rs6793291	A	C	14306	0.0241633	3.11e-06	-0.112729	0.057	0.0225	0.6936	21.765	0.00151908
genus	Bilophila	rs72676854	T	C	14306	0.026882	5.62e-06	0.123209	0.0562	-0.0156	0.782	21.0069	0.00146624
genus	Bilophila	rs7802841	A	C	14306	0.0137701	1.77e-06	-0.0670097	0.0273	-0.0357	0.1912	23.6811	0.00165259
genus	Bilophila	rs9899990	A	G	14306	0.0233878	9.07e-06	-0.102702	0.0454	-0.047	0.301	19.2832	0.0013461
genus	Blautia	rs115043014	G	A	14306	0.043992	5.19e-06	-0.206605	0.0966	-0.0349	0.717599	22.0564	0.00153938
genus	Blautia	rs2788271	G	T	14306	0.0133492	7.16e-06	0.0575596	0.033	0.0175	0.5961	18.592	0.0012979
genus	Butyricicoccus	rs10084203	G	A	14306	0.0123563	8.59e-06	-0.0549699	0.0371	0.0322	0.3844	19.7912	0.00138151
genus	Butyricicoccus	rs12034718	G	A	14306	0.0158213	9.58e-06	-0.0701199	0.0301	0.0481	0.1101	19.6426	0.00137115
genus	Butyricicoccus	rs12585793	T	C	14306	0.0564729	5.79e-06	-0.262206	0.0757	-0.045	0.5518	21.5578	0.00150464
genus	Butyricicoccus	rs2017189	T	G	14306	0.011024	3.87e-06	0.0506956	0.025	-0.0045	0.8557	21.1477	0.00147605
genus	Butyricicoccus	rs4962426	T	G	14306	0.0135979	7.38e-06	-0.0614216	0.0317	-0.0416	0.1897	20.4032	0.00142417
genus	Butyricicoccus	rs56221232	T	C	14306	0.0167401	7.62e-07	0.0828027	0.0417	0.0259	0.534	24.4666	0.00170731
genus	Butyricicoccus	rs62478070	T	G	14306	0.0494959	5.94e-06	0.224039	0.0813	-0.0967	0.2339	20.4884	0.00143011
genus	Butyricicoccus	rs7322368	C	T	14306	0.0183167	5.52e-06	-0.0815733	0.0433	0.0388	0.3693	19.8336	0.00138446
genus	Butyricimonas	rs11228830	A	G	14306	0.0298411	6.55e-06	0.135265	0.0462	-0.0058	0.9005	20.5467	0.00143417
genus	Butyricimonas	rs113054641	G	A	14306	0.0274574	1.74e-07	-0.144881	0.0607	0.141	0.0201002	27.8422	0.00194241
genus	Butyricimonas	rs12304031	G	A	14306	0.0196846	6.7e-06	-0.0862781	0.0382	-0.0238	0.5343	19.2109	0.00134106
genus	Butyricimonas	rs12458763	A	C	14306	0.0269587	6.37e-06	0.122037	0.06	0.0172	0.774701	20.492	0.00143036
genus	Butyricimonas	rs1862649	G	A	14306	0.0248176	4.76e-06	0.113124	0.0494	-0.0713	0.1492	20.7773	0.00145025
genus	Butyricimonas	rs2114713	G	T	14306	0.0138998	6.88e-06	0.062721	0.0251	0.0211	0.4019	20.3615	0.00142126
genus	Butyricimonas	rs62130338	A	G	14306	0.0158324	3.9e-06	0.0732608	0.0264	0.0769	0.00362903	21.4116	0.00149445
genus	Butyricimonas	rs62390301	T	C	14306	0.0174893	7.42e-07	-0.0872983	0.0313	0.0013	0.9673	24.9153	0.00173857
genus	Butyricimonas	rs7083431	A	C	14306	0.0144439	8.85e-07	0.0703539	0.0281	0.0081	0.7743	23.7251	0.00165565
genus	Butyricimonas	rs71428626	G	T	14306	0.0289905	4.8e-06	-0.133188	0.0702	-0.0082	0.907	21.1066	0.0014732
genus	Butyricimonas	rs72814525	A	G	14306	0.0149766	8.25e-06	0.0664154	0.0291	-0.0048	0.8686	19.6658	0.00137277
genus	Butyricimonas	rs78453362	A	G	14306	0.0327073	4.06e-06	-0.14948	0.0801	-0.0605	0.4503	20.887	0.00145789
genus	Butyricimonas	rs9657374	C	T	14306	0.0148172	4.5e-06	0.0680719	0.0273	0.0077	0.7796	21.1059	0.00147314
genus	Butyrivibrio	rs1007475	G	T	14306	0.0261271	7.92e-06	0.118065	0.0279	-0.0249	0.3726	20.4202	0.00142535
genus	Butyrivibrio	rs11761679	T	C	14306	0.0321539	2.2e-06	0.154775	0.0361	0.0205	0.569799	23.1704	0.00161701
genus	Butyrivibrio	rs142855850	A	G	14306	0.0457138	6.86e-06	0.205013	0.0425	-0.0018	0.9659	20.1126	0.00140391
genus	Butyrivibrio	rs16934069	T	C	14306	0.0299444	8.86e-06	-0.133784	0.0327	0.0236	0.4708	19.9608	0.00139333
genus	Butyrivibrio	rs16941336	C	T	14306	0.0267936	1.53e-06	0.127488	0.0296	0.0332	0.2632	22.64	0.00158005
genus	Butyrivibrio	rs17163238	G	A	14306	0.0309117	5.51e-06	0.140987	0.0319	0.0032	0.9208	20.8023	0.00145199
genus	Butyrivibrio	rs4537857	T	C	14306	0.0260992	1.8e-06	-0.12459	0.0266	0.0691	0.00931301	22.7883	0.00159039
genus	Butyrivibrio	rs486484	A	G	14306	0.0240008	6.61e-06	-0.108349	0.0254	0.0185	0.467	20.3797	0.00142253
genus	Butyrivibrio	rs4928024	G	A	14306	0.0389333	8.19e-06	0.17471	0.0326	-0.013	0.690799	20.1369	0.00140561
genus	Butyrivibrio	rs72723662	C	T	14306	0.0449336	7.86e-07	0.224078	0.0369	-0.0798	0.0303697	24.8689	0.00173534
genus	Butyrivibrio	rs74622183	A	G	14306	0.0428204	2.46e-06	-0.201027	0.0445	-0.0219	0.623199	22.0398	0.00153823
genus	Butyrivibrio	rs77356209	T	C	14306	0.0483299	6.66e-06	0.216874	0.0602	0.0278	0.6446	20.1365	0.00140558
genus	Butyrivibrio	rs7752361	G	A	14306	0.0239975	7.69e-07	0.11923	0.0251	-0.0175	0.487	24.6853	0.00172255
genus	Butyrivibrio	rs7763512	A	G	14306	0.0253367	3.11e-06	-0.119846	0.0253	-0.0191	0.4498	22.3742	0.00156153
genus	Butyrivibrio	rs9349693	G	A	14306	0.0259861	5.55e-06	-0.117973	0.0275	0.0099	0.7188	20.6102	0.0014386
genus	Candidatus Soleaferrea	rs10090365	G	A	14306	0.0180989	4.17e-06	0.0834413	0.025	-0.027	0.2801	21.2548	0.00148352
genus	Candidatus Soleaferrea	rs10108780	A	G	14306	0.0199807	3.64e-06	-0.092834	0.0292	-0.0118	0.685799	21.587	0.00150668
genus	Candidatus Soleaferrea	rs10809135	C	T	14306	0.0182426	5.47e-06	-0.0834858	0.0255	-0.0051	0.8411	20.9436	0.00146183
genus	Candidatus Soleaferrea	rs36155147	T	C	14306	0.0240995	5.41e-06	-0.104966	0.0278	0.004	0.8861	18.9706	0.0013243
genus	Candidatus Soleaferrea	rs4294381	C	T	14306	0.023186	1.37e-06	-0.112197	0.0343	0.048	0.1623	23.4159	0.00163411
genus	Candidatus Soleaferrea	rs4678258	T	C	14306	0.0215646	5.53e-06	0.0986136	0.0293	-0.0327	0.2644	20.9118	0.00145961
genus	Candidatus Soleaferrea	rs6489992	A	G	14306	0.0187031	7.89e-06	-0.0840437	0.0259	0.0238	0.3576	20.1922	0.00140946
genus	Candidatus Soleaferrea	rs6494306	A	G	14306	0.0214221	5.8e-06	-0.0969304	0.0268	0.0292	0.2752	20.4737	0.00142908
genus	Candidatus Soleaferrea	rs7400877	C	T	14306	0.0212799	9.29e-06	0.0951085	0.0306	-0.0491	0.1083	19.9756	0.00139436
genus	Candidatus Soleaferrea	rs830151	A	G	14306	0.0347932	4.26e-08	-0.194561	0.0522	-0.0309	0.5543	31.2696	0.002181
genus	Candidatus Soleaferrea	rs9973954	G	A	14306	0.0195401	5.95e-06	-0.0892075	0.0262	0.0489	0.0625403	20.8425	0.00145478
genus	Catenibacterium	rs12404911	C	T	14306	0.0304142	2.8e-06	0.140717	0.0321	0.0177	0.5824	21.4062	0.00149408
genus	Catenibacterium	rs212393	A	G	14306	0.0286209	3.62e-06	0.135254	0.031	0.0037	0.9055	22.3323	0.00155861
genus	Catenibacterium	rs73128290	A	G	14306	0.0284563	4.29e-06	0.129726	0.0274	0.0127	0.642899	20.7825	0.0014506
genus	Catenibacterium	rs7742829	C	T	14306	0.0251099	5.61e-06	0.11411	0.0253	0	0.9995	20.6518	0.00144149
genus	Christensenellaceae R 7group	rs10461257	A	G	14306	0.0122069	6.51e-06	-0.0551969	0.0267	-0.0609	0.0224802	20.4465	0.00142718
genus	Christensenellaceae R 7group	rs17081797	A	G	14306	0.0204253	3.34e-06	-0.0904325	0.0513	-0.0065	0.8998	19.6025	0.00136836
genus	Christensenellaceae R 7group	rs60954665	T	G	14306	0.0110787	7.13e-06	0.049815	0.025	0.0067	0.7894	20.2182	0.00141127
genus	Christensenellaceae R 7group	rs62132810	A	G	14306	0.0179623	5.67e-06	-0.0828853	0.0363	-0.0715	0.0485099	21.2927	0.00148616
genus	Christensenellaceae R 7group	rs62190261	A	C	14306	0.0214723	8.74e-06	0.0958394	0.0449	-0.0437	0.3306	19.9219	0.00139062
genus	Christensenellaceae R 7group	rs62467127	C	T	14306	0.0251983	3.25e-06	0.114108	0.0785	-0.0658	0.4014	20.5064	0.00143136
genus	Christensenellaceae R 7group	rs73952017	C	T	14306	0.0194354	8.46e-06	-0.0862164	0.0407	0.0368	0.3656	19.6785	0.00137365
genus	Christensenellaceae R 7group	rs78521377	C	T	14306	0.0274797	5.61e-06	0.124992	0.0724	-0.1811	0.0123501	20.689	0.00144409
genus	Christensenellaceae R 7group	rs79150079	C	A	14306	0.0270977	9.42e-06	0.121547	0.0498	-0.0414	0.4052	20.1198	0.00140441
genus	Christensenellaceae R 7group	rs892686	A	G	14306	0.011136	3.97e-06	0.0514099	0.025	-0.0082	0.7437	21.3125	0.00148755
genus	Clostridium innocuum group	rs10074000	T	C	14306	0.0227508	7e-06	-0.102648	0.026	0.0061	0.8144	20.3567	0.00142093
genus	Clostridium innocuum group	rs10506058	A	G	14306	0.0221926	8.92e-06	0.0997048	0.0254	-0.028	0.2706	20.1844	0.00140892
genus	Clostridium innocuum group	rs1942371	G	A	14306	0.034187	4.06e-06	-0.157938	0.0383	-0.0276	0.4707	21.3428	0.00148965
genus	Clostridium innocuum group	rs40656	C	T	14306	0.0311021	8.62e-06	0.142664	0.0317	-0.0018	0.9558	21.0402	0.00146856
genus	Clostridium innocuum group	rs4869133	G	A	14306	0.0409505	7.24e-06	-0.180591	0.033	0.0333	0.3126	19.4479	0.00135758
genus	Clostridium innocuum group	rs61267978	T	C	14306	0.0320875	5.59e-06	0.14708	0.0386	0.0346	0.37	21.0105	0.00146649
genus	Clostridium innocuum group	rs6577484	G	A	14306	0.0360857	8.41e-06	0.160425	0.0419	-0.0746	0.0747705	19.764	0.00137961
genus	Clostridium innocuum group	rs6890185	C	T	14306	0.0233137	1.12e-06	-0.113424	0.0268	-0.0256	0.3405	23.6694	0.00165178
genus	Clostridium innocuum group	rs77845139	A	G	14306	0.0257186	8.41e-06	-0.114993	0.0293	0.0513	0.0796801	19.9916	0.00139548
genus	Clostridium sensustricto1	rs11264403	G	A	14306	0.0334454	7.76e-06	-0.139061	0.0475	0.0142	0.7655	17.2877	0.00120697
genus	Clostridium sensustricto1	rs115807074	A	G	14306	0.0492575	4.32e-06	-0.22736	0.119	-0.0598	0.6151	21.3051	0.00148703
genus	Clostridium sensustricto1	rs116847295	C	T	14306	0.0246032	4.58e-06	0.110021	0.0375	0.0927	0.0133801	19.9971	0.00139586
genus	Clostridium sensustricto1	rs12341505	G	A	14306	0.0180121	4.82e-06	0.0810718	0.043	0.039	0.3654	20.2587	0.00141409
genus	Clostridium sensustricto1	rs2795528	G	A	14306	0.0392204	2.72e-06	-0.184315	0.0548	0.0141	0.797	22.085	0.00154138
genus	Clostridium sensustricto1	rs2817172	C	T	14306	0.0124492	2.77e-06	0.058139	0.0256	0.0246	0.3351	21.8098	0.0015222
genus	Clostridium sensustricto1	rs550843	T	C	14306	0.0169209	2.05e-06	-0.0783246	0.0282	0.0134	0.6337	21.4264	0.00149548
genus	Collinsella	rs10890671	C	T	14306	0.0118848	6.52e-06	0.0537401	0.0252	-0.0141	0.5757	20.4462	0.00142717
genus	Collinsella	rs11597285	G	T	14306	0.0120548	9.38e-06	-0.0537947	0.0255	0.0027	0.9147	19.914	0.00139007
genus	Collinsella	rs1496626	T	C	14306	0.01616	6.78e-06	-0.0722307	0.0368	0.0072	0.8438	19.9784	0.00139456
genus	Collinsella	rs149807560	C	A	14306	0.0235841	7.1e-06	-0.104264	0.0495	0.04	0.4195	19.5448	0.00136433
genus	Collinsella	rs2103510	G	A	14306	0.0168217	2.42e-06	0.0786551	0.0389	-0.0646	0.0972501	21.8632	0.00152592
genus	Collinsella	rs62448871	C	A	14306	0.0120324	6.78e-06	-0.0540309	0.0253	0.0337	0.1822	20.1641	0.00140751
genus	Collinsella	rs73052258	G	A	14306	0.0202658	1.72e-06	0.0930178	0.047	0.0202	0.6672	21.0671	0.00147044
genus	Collinsella	rs75672793	A	G	14306	0.0240522	6.14e-06	-0.108908	0.0585	0.016	0.7842	20.5026	0.0014311
genus	Collinsella	rs9541268	C	A	14306	0.0197312	8.79e-07	0.09597	0.0436	0.017	0.6962	23.6572	0.00165093
genus	Coprobacter	rs11532348	C	T	14306	0.0226826	5.71e-06	-0.103931	0.0351	-0.0458	0.1922	20.9945	0.00146538
genus	Coprobacter	rs12684609	T	C	14306	0.0220366	6.1e-06	0.100827	0.0314	0.0012	0.9697	20.9346	0.00146121
genus	Coprobacter	rs12996055	A	C	14306	0.0209405	8.08e-06	0.0921817	0.0285	-0.0318	0.2647	19.3783	0.00135272
genus	Coprobacter	rs143662916	C	T	14306	0.0540141	3.07e-06	0.253264	0.0732	0.0409	0.576901	21.9853	0.00153443
genus	Coprobacter	rs189356	G	A	14306	0.0171916	6.26e-06	0.0781125	0.0255	-0.0268	0.2931	20.6447	0.001441
genus	Coprobacter	rs213863	T	C	14306	0.0188377	2.35e-06	0.0887412	0.0261	-0.0074	0.777301	22.1919	0.00154883
genus	Coprobacter	rs305411	A	G	14306	0.0264518	1.01e-06	0.129218	0.0412	-0.0679	0.0996598	23.8636	0.0016653
genus	Coprobacter	rs3828477	G	T	14306	0.019569	2.89e-06	-0.0912179	0.0264	-0.0056	0.8329	21.7282	0.00151651
genus	Coprobacter	rs72821405	T	C	14306	0.0319978	4.76e-06	-0.147365	0.0445	-0.0538	0.2262	21.2104	0.00148043
genus	Coprobacter	rs74919520	G	A	14306	0.0276296	5.76e-06	0.125703	0.0405	-0.0459	0.2577	20.6987	0.00144476
genus	Coprococcus1	rs1010560	C	A	14306	0.0122722	1.96e-06	0.0580232	0.0282	0.0047	0.8671	22.3542	0.00156014
genus	Coprococcus1	rs12794898	G	T	14306	0.0197212	4.92e-06	0.0903299	0.0379	0.0155	0.6818	20.9796	0.00146434
genus	Coprococcus1	rs1519491	T	C	14306	0.0113558	8.95e-06	0.0499197	0.0256	0.0054	0.8332	19.3245	0.00134898
genus	Coprococcus1	rs1576241	A	G	14306	0.0109535	3.33e-06	-0.0510343	0.0258	0.0314	0.2223	21.7079	0.0015151
genus	Coprococcus1	rs2907920	G	A	14306	0.0126824	7.65e-06	-0.0561173	0.028	0.0661	0.0181501	19.579	0.00136672
genus	Coprococcus1	rs4277593	G	A	14306	0.0109914	1.14e-07	-0.0585649	0.0254	-0.0427	0.0927001	28.3902	0.00198057
genus	Coprococcus1	rs56405618	A	G	14306	0.0186508	1.57e-06	-0.08963	0.0397	-0.0303	0.445	23.0947	0.00161173
genus	Coprococcus1	rs73031725	T	C	14306	0.0355224	1.98e-06	0.167591	0.0716	0.153	0.0325499	22.2585	0.00155347
genus	Coprococcus1	rs73167075	T	C	14306	0.0127573	8.57e-06	0.0573137	0.0307	-0.0195	0.525801	20.1836	0.00140886
genus	Coprococcus1	rs74101919	T	C	14306	0.0144651	1.03e-06	-0.0718988	0.0403	-0.0997	0.01335	24.7059	0.00172398
genus	Coprococcus1	rs946513	T	C	14306	0.0460018	8.62e-06	-0.205899	0.0607	-0.0446	0.4626	20.0336	0.0013984
genus	Coprococcus2	rs10070053	A	G	14306	0.0135375	7.65e-06	0.0594312	0.0254	-0.0124	0.6248	19.2731	0.00134539
genus	Coprococcus2	rs12634070	T	C	14306	0.0164921	9.95e-06	0.0736486	0.0286	0.0113	0.693	19.9424	0.00139205
genus	Coprococcus2	rs2482516	C	T	14306	0.0164619	4.72e-06	0.0754415	0.03	0.0094	0.754401	21.002	0.0014659
genus	Coprococcus2	rs35890118	A	G	14306	0.0147661	8.26e-06	-0.066536	0.0288	-0.0185	0.519	20.304	0.00141725
genus	Coprococcus2	rs61823518	A	C	14306	0.0215724	6.68e-06	-0.0955381	0.0412	0.0959	0.0198802	19.6136	0.00136912
genus	Coprococcus2	rs6677933	C	T	14306	0.0164216	1.19e-06	-0.0804405	0.0356	-0.0256	0.4716	23.9949	0.00167445
genus	Coprococcus2	rs72680320	T	C	14306	0.013919	2.27e-06	-0.0649382	0.0265	0.0158	0.551001	21.7663	0.00151917
genus	Coprococcus2	rs9426473	A	G	14306	0.0161662	6.31e-06	0.0727361	0.0285	0.0167	0.5586	20.2434	0.00141303
genus	Coprococcus3	rs10810043	G	A	14306	0.0115923	9.27e-06	-0.0515518	0.0266	-0.0272	0.3059	19.7765	0.00138048
genus	Coprococcus3	rs11077359	C	T	14306	0.0148833	9.64e-06	0.0645443	0.0338	0.0074	0.8269	18.8069	0.00131289
genus	Coprococcus3	rs11080344	C	T	14306	0.0113054	4.79e-06	0.0516921	0.0251	0.0011	0.9658	20.9063	0.00145923
genus	Coprococcus3	rs13247359	G	A	14306	0.0113031	7.33e-06	0.051211	0.0253	-0.0156	0.5374	20.5273	0.00143282
genus	Coprococcus3	rs13394391	C	T	14306	0.0150918	2.2e-06	-0.0709302	0.0346	-0.0685	0.0476201	22.0892	0.00154167
genus	Coprococcus3	rs178271	C	T	14306	0.0294239	7.81e-07	-0.145257	0.0984	-0.0203	0.8369	24.371	0.00170066
genus	Coprococcus3	rs4575475	A	G	14306	0.0137787	7.04e-06	-0.0619514	0.0299	-0.0036	0.9031	20.2156	0.00141109
genus	Coprococcus3	rs7521171	A	G	14306	0.0129279	4.32e-06	0.0596434	0.0274	-0.0055	0.8416	21.2848	0.00148561
genus	Coprococcus3	rs8100692	T	C	14306	0.0113476	4.16e-07	0.0577411	0.0252	-0.0594	0.0182499	25.8918	0.00180659
genus	Defluviitaleaceae UCG011	rs112893842	T	C	14306	0.0232806	1.45e-06	0.11381	0.0437	0.0146	0.7388	23.8986	0.00166774
genus	Defluviitaleaceae UCG011	rs1582238	C	T	14306	0.0167257	1.57e-06	-0.0805036	0.0261	-0.0336	0.1989	23.1666	0.00161674
genus	Defluviitaleaceae UCG011	rs2892880	G	A	14306	0.0181686	6.83e-06	0.0817755	0.029	-0.0197	0.4965	20.2583	0.00141407
genus	Defluviitaleaceae UCG011	rs4344384	T	G	14306	0.0156309	4.83e-06	-0.0715978	0.0251	0.0669	0.00757199	20.9813	0.00146446
genus	Defluviitaleaceae UCG011	rs4677103	A	G	14306	0.0197263	9.6e-07	0.0977912	0.0331	-0.0319	0.336	24.5758	0.00171492
genus	Defluviitaleaceae UCG011	rs55658617	T	C	14306	0.0362226	2.15e-06	0.174369	0.0698	-0.1053	0.1311	23.1728	0.00161718
genus	Defluviitaleaceae UCG011	rs72731813	C	T	14306	0.0293796	4.33e-07	-0.147383	0.0589	-0.0408	0.4885	25.1654	0.00175599
genus	Defluviitaleaceae UCG011	rs9608282	T	G	14306	0.0299793	2.52e-06	0.142939	0.0701	0.0669	0.34	22.7331	0.00158654
genus	Defluviitaleaceae UCG011	rs9725395	A	G	14306	0.029554	3.52e-06	-0.13834	0.0396	0.0041	0.9184	21.911	0.00152926
genus	Desulfovibrio	rs12031543	T	C	14306	0.0281887	6.55e-06	-0.127185	0.0366	0.0131	0.7193	20.3574	0.00142097
genus	Desulfovibrio	rs13066142	G	A	14306	0.0250891	3.79e-06	0.119141	0.0436	-0.0044	0.9191	22.5503	0.0015738
genus	Desulfovibrio	rs16863365	A	G	14306	0.0226964	1.79e-06	0.109402	0.0593	-0.1409	0.0174401	23.2347	0.00162149
genus	Desulfovibrio	rs2032031	G	A	14306	0.0148681	9.14e-06	0.0654931	0.025	0.0272	0.2757	19.4035	0.00135448
genus	Desulfovibrio	rs2456226	A	C	14306	0.0172749	8.55e-07	0.0854927	0.0269	-0.0125	0.642	24.4922	0.00170909
genus	Desulfovibrio	rs2590913	A	G	14306	0.0339396	6.65e-06	-0.154496	0.0574	-0.0409	0.4756	20.7215	0.00144635
genus	Desulfovibrio	rs2853179	T	C	14306	0.0174234	2.42e-06	-0.0811971	0.03	0.0651	0.02979	21.7178	0.00151579
genus	Desulfovibrio	rs4797774	A	G	14306	0.0470044	5.64e-06	-0.212582	0.0628	-0.0379	0.5459	20.4539	0.0014277
genus	Desulfovibrio	rs6580353	T	C	14306	0.0169735	4.94e-06	0.0770979	0.0315	0.0062	0.8442	20.632	0.00144012
genus	Desulfovibrio	rs72647089	T	G	14306	0.0239337	8.3e-06	-0.106594	0.0463	0.0357	0.4401	19.8356	0.0013846
genus	Dialister	rs10138457	T	C	14306	0.0261933	7.88e-06	-0.113054	0.043	-0.0088	0.8383	18.6291	0.00130049
genus	Dialister	rs10938938	A	G	14306	0.0170915	7.37e-06	0.0773514	0.0342	-0.0183	0.5939	20.4822	0.00142967
genus	Dialister	rs11071887	T	C	14306	0.0146315	5.91e-06	0.0662403	0.027	-0.0086	0.749701	20.4959	0.00143063
genus	Dialister	rs11166701	G	A	14306	0.013186	5.51e-07	-0.0655301	0.025	0.0015	0.9513	24.6976	0.00172341
genus	Dialister	rs2314294	T	C	14306	0.0193719	8.08e-06	0.0865932	0.0363	0.0022	0.9527	19.9813	0.00139476
genus	Dialister	rs2435610	A	C	14306	0.0143314	5.93e-06	0.0647132	0.029	-0.0073	0.8016	20.3896	0.00142322
genus	Dialister	rs4747450	C	A	14306	0.0147685	5.84e-06	0.0668509	0.0299	0.0055	0.8537	20.49	0.00143022
genus	Dialister	rs4753063	A	G	14306	0.0130052	4.86e-06	0.0596297	0.0252	0.0208	0.408	21.0228	0.00146736
genus	Dialister	rs75416973	A	G	14306	0.016451	9.46e-06	0.0727223	0.0303	-0.0082	0.785899	19.5412	0.00136408
genus	Dialister	rs764177	C	A	14306	0.0135366	9.61e-06	-0.0601454	0.0261	-0.0322	0.216	19.7417	0.00137806
genus	Dialister	rs76680460	G	A	14306	0.0364332	8.19e-06	-0.161296	0.0633	-0.0181	0.7752	19.5998	0.00136817
genus	Dorea	rs11150408	G	T	14306	0.0109063	7.06e-06	-0.0488254	0.0252	-0.0076	0.763999	20.0418	0.00139898
genus	Dorea	rs12537781	T	C	14306	0.0125223	9.15e-06	-0.055544	0.0291	0.0269	0.3553	19.6746	0.00137338
genus	Dorea	rs13279148	G	A	14306	0.0150878	2.25e-06	0.0715309	0.0399	-0.0426	0.2857	22.4769	0.00156868
genus	Dorea	rs1899291	T	C	14306	0.0150285	4.57e-06	-0.0697217	0.0345	-0.0026	0.9405	21.5231	0.00150222
genus	Dorea	rs3005511	G	A	14306	0.0112852	5.29e-06	-0.0516127	0.0273	-0.0046	0.865	20.9168	0.00145996
genus	Dorea	rs345219	G	T	14306	0.0112621	8.8e-06	0.0497368	0.0254	-0.0218	0.3893	19.5037	0.00136147
genus	Dorea	rs3752849	G	A	14306	0.036608	7.68e-06	0.163846	0.0571	0.0586	0.3048	20.0318	0.00139828
genus	Dorea	rs4793307	C	T	14306	0.0122472	4.01e-06	0.0574165	0.0295	0.0077	0.793601	21.9786	0.00153396
genus	Dorea	rs62503162	A	G	14306	0.0194379	7.47e-07	-0.0974091	0.0616	0.0528	0.3917	25.1131	0.00175235
genus	Dorea	rs73729431	C	T	14306	0.0299983	3.17e-06	-0.13745	0.0873	-0.0078	0.9285	20.994	0.00146535
genus	Eggerthella	rs112205261	T	C	14306	0.0403613	3.35e-06	-0.188618	0.0458	0.0167	0.7154	21.8392	0.00152425
genus	Eggerthella	rs13070736	A	C	14306	0.0272024	7.62e-06	-0.121331	0.034	0.0234	0.4916	19.8943	0.0013887
genus	Eggerthella	rs1784446	A	G	14306	0.0198096	5.23e-06	-0.0907728	0.0249	-0.0185	0.4568	20.9971	0.00146556
genus	Eggerthella	rs2223081	A	G	14306	0.0221108	3.89e-06	-0.102572	0.028	-0.0302	0.2805	21.5203	0.00150203
genus	Eggerthella	rs2240838	G	A	14306	0.0197653	7.36e-07	-0.0980582	0.0253	-0.0046	0.8563	24.6128	0.0017175
genus	Eggerthella	rs3851328	G	T	14306	0.0236527	4.18e-06	0.107774	0.0301	0.0039	0.8959	20.7619	0.00144917
genus	Eggerthella	rs4985746	A	G	14306	0.0247653	5.71e-06	-0.110522	0.0414	-0.0106	0.7974	19.9164	0.00139023
genus	Eggerthella	rs6430926	T	C	14306	0.0197127	8.37e-06	-0.0879736	0.0251	0.0044	0.8607	19.9165	0.00139024
genus	Eggerthella	rs67490567	T	C	14306	0.0245457	8.94e-06	0.108495	0.029	-0.0114	0.6952	19.5375	0.00136382
genus	Eggerthella	rs76663501	C	T	14306	0.0378576	4.83e-06	0.175349	0.0571	0.1465	0.0102799	21.4536	0.00149738
genus	Eisenbergiella	rs11027642	C	T	14306	0.0284844	4.92e-06	0.129006	0.0355	-0.0028	0.9362	20.5119	0.00143174
genus	Eisenbergiella	rs11079158	T	C	14306	0.022546	7.35e-06	0.100627	0.0305	-0.0105	0.730299	19.92	0.00139049
genus	Eisenbergiella	rs11938607	C	T	14306	0.0216636	8.22e-06	-0.0978125	0.0287	-0.0075	0.7934	20.3858	0.00142295
genus	Eisenbergiella	rs12257723	A	C	14306	0.0211569	8.85e-06	-0.0952742	0.0266	0.0395	0.1383	20.279	0.00141551
genus	Eisenbergiella	rs12710729	C	A	14306	0.0199069	9.84e-06	0.0893384	0.0268	-0.0092	0.7307	20.1404	0.00140585
genus	Eisenbergiella	rs13258851	A	G	14306	0.0302124	7.75e-06	0.137001	0.0359	-0.0038	0.9158	20.5626	0.00143527
genus	Eisenbergiella	rs1508033	A	C	14306	0.0195787	3.23e-06	0.091546	0.0272	0.01	0.7123	21.8631	0.00152591
genus	Eisenbergiella	rs1553971	T	G	14306	0.0263054	5.27e-06	0.120965	0.0303	-0.01	0.741401	21.1461	0.00147594
genus	Eisenbergiella	rs2683098	T	C	14306	0.022515	2.24e-06	-0.107319	0.0305	0.0215	0.4796	22.7201	0.00158563
genus	Eisenbergiella	rs3812426	A	G	14306	0.0224159	2.72e-06	-0.106447	0.0346	0.0146	0.6724	22.5504	0.00157381
genus	Eisenbergiella	rs4462860	G	A	14306	0.0201104	4.16e-06	0.0939071	0.0257	0.0023	0.9289	21.805	0.00152186
genus	Enterorhabdus	rs10098492	T	C	14306	0.0293688	6.41e-06	0.132323	0.0532	0.0031	0.954	20.3001	0.00141698
genus	Enterorhabdus	rs114731706	T	G	14306	0.0382298	2.17e-06	0.182308	0.0715	-0.0497	0.487	22.7409	0.00158708
genus	Enterorhabdus	rs2051957	C	T	14306	0.0189864	8.9e-06	0.0843291	0.0314	0.0269	0.3925	19.7274	0.00137706
genus	Enterorhabdus	rs3017103	G	A	14306	0.0208995	2.94e-06	-0.0980897	0.0318	0.0222	0.4846	22.028	0.00153741
genus	Enterorhabdus	rs73331712	T	C	14306	0.055123	4.85e-06	0.26199	0.0626	-0.0626	0.3178	22.5894	0.00157652
genus	Enterorhabdus	rs77655283	G	A	14306	0.0298306	5.88e-06	0.132988	0.0496	0.0465	0.3485	19.8747	0.00138733
genus	Erysipelatoclostridium	rs1434153	G	A	14306	0.0152443	6.85e-06	-0.0684526	0.0253	-0.046	0.0690399	20.1635	0.00140746
genus	Erysipelatoclostridium	rs16936671	C	T	14306	0.0217883	6.04e-06	-0.0968026	0.0363	0.0155	0.670601	19.7391	0.00137788
genus	Erysipelatoclostridium	rs17804233	C	T	14306	0.0144203	4.59e-06	0.0662914	0.0251	-0.0657	0.00891497	21.1332	0.00147505
genus	Erysipelatoclostridium	rs2901723	A	C	14306	0.0144295	8.79e-06	-0.0641339	0.0253	-0.0484	0.0554996	19.7548	0.00137897
genus	Erysipelatoclostridium	rs340991	A	G	14306	0.0158891	3.75e-06	-0.0740482	0.0284	0.0127	0.653699	21.7185	0.00151584
genus	Erysipelatoclostridium	rs3804326	A	G	14306	0.0336352	9.85e-06	0.14147	0.0582	-0.0481	0.4093	17.6905	0.00123505
genus	Erysipelatoclostridium	rs45480394	T	G	14306	0.0151835	7.66e-06	-0.0687134	0.0261	0.0247	0.3444	20.4804	0.00142955
genus	Erysipelatoclostridium	rs4697572	A	G	14306	0.0163308	7.59e-07	-0.0810636	0.0313	0.0482	0.1242	24.6398	0.00171938
genus	Erysipelatoclostridium	rs58236560	G	T	14306	0.0234426	2.16e-06	-0.111157	0.0385	0.0286	0.4574	22.4834	0.00156914
genus	Erysipelatoclostridium	rs61806970	C	T	14306	0.0320688	9.09e-06	0.142548	0.0493	0.0299	0.544999	19.7586	0.00137924
genus	Erysipelatoclostridium	rs622418	A	G	14306	0.0143224	3.68e-06	-0.0668051	0.025	-0.0043	0.8621	21.7564	0.00151848
genus	Erysipelatoclostridium	rs6474512	C	A	14306	0.0143201	3.02e-06	-0.067015	0.0257	0.0179	0.4863	21.9004	0.00152851
genus	Erysipelatoclostridium	rs710230	C	T	14306	0.0281514	6.33e-07	-0.143381	0.0485	0.0217	0.6552	25.9408	0.00181
genus	Erysipelatoclostridium	rs7221249	G	A	14306	0.0142741	4.31e-09	-0.0839861	0.0251	0.0298	0.2364	34.6192	0.00241407
genus	Erysipelatoclostridium	rs9590927	A	G	14306	0.0143479	6.39e-06	0.0646003	0.0251	-0.0097	0.698499	20.2718	0.00141501
genus	Erysipelotrichaceae UCG003	rs75949021	T	C	14306	0.0374238	3.58e-06	-0.169667	0.0638	-0.0174	0.7845	20.5541	0.00143469
genus	Escherichia Shigella	rs112767262	T	C	14306	0.0163589	8.21e-06	0.0732963	0.0303	-0.0106	0.726901	20.075	0.00140129
genus	Escherichia Shigella	rs113127095	A	G	14306	0.0323434	3.33e-06	0.151009	0.0633	0.0428	0.4983	21.7989	0.00152144
genus	Escherichia Shigella	rs113513883	A	G	14306	0.038041	5.28e-06	0.172283	0.07	0.07	0.317	20.5107	0.00143166
genus	Escherichia Shigella	rs1154904	G	A	14306	0.0130644	3.04e-06	0.0613376	0.025	0.0155	0.535601	22.0432	0.00153847
genus	Escherichia Shigella	rs118526	A	C	14306	0.013598	8e-06	0.0594401	0.0274	-0.03	0.2734	19.1077	0.00133386
genus	Escherichia Shigella	rs2798105	A	G	14306	0.0222045	8.24e-06	-0.100851	0.0419	-0.0698	0.0956401	20.629	0.00143991
genus	Escherichia Shigella	rs4731451	G	A	14306	0.0135157	7.47e-06	-0.0609885	0.0269	-0.0128	0.6339	20.3619	0.00142129
genus	Escherichia Shigella	rs57024273	T	C	14306	0.0139919	9.7e-06	0.0626172	0.0287	-0.0192	0.5045	20.0278	0.001398
genus	Escherichia Shigella	rs592299	T	C	14306	0.0129486	4.77e-06	-0.0592004	0.0252	0.0138	0.5854	20.9028	0.00145899
genus	Escherichia Shigella	rs73208162	A	G	14306	0.024839	2.19e-06	-0.119296	0.0709	0.0423	0.550301	23.0666	0.00160978
genus	Eubacterium brachy group	rs112617308	T	C	14306	0.0362844	2.38e-06	-0.170873	0.0431	0.0342	0.4273	22.1772	0.0015478
genus	Eubacterium brachy group	rs12151423	G	A	14306	0.0227324	9.27e-06	-0.101329	0.0249	-0.012	0.6313	19.869	0.00138693
genus	Eubacterium brachy group	rs13139592	T	C	14306	0.0327192	7.97e-06	-0.145997	0.0372	-0.0481	0.1968	19.9105	0.00138983
genus	Eubacterium brachy group	rs1384962	G	A	14306	0.0266264	6.99e-06	-0.120888	0.0269	-0.0087	0.746401	20.613	0.00143879
genus	Eubacterium brachy group	rs2913110	T	C	14306	0.022942	4.56e-06	-0.105143	0.0262	-0.0119	0.6496	21.0038	0.00146603
genus	Eubacterium brachy group	rs4862235	A	G	14306	0.0225751	3.73e-06	-0.104806	0.0254	-0.0181	0.4762	21.5533	0.00150432
genus	Eubacterium brachy group	rs62348779	T	C	14306	0.043286	3.78e-06	-0.201481	0.0473	-0.0443	0.3489	21.6657	0.00151216
genus	Eubacterium brachy group	rs6591893	A	G	14306	0.0240319	7.34e-06	-0.108225	0.0264	-0.0071	0.7891	20.2805	0.00141562
genus	Eubacterium brachy group	rs720439	G	A	14306	0.0251252	7.03e-06	0.111927	0.0291	0.001	0.974	19.845	0.00138526
genus	Eubacterium brachy group	rs73199919	T	C	14306	0.0531335	8.16e-06	-0.236717	0.0578	0.0091	0.875	19.8482	0.00138548
genus	Eubacterium coprostanoligenes group	rs1020520	T	G	14306	0.0132929	8.89e-06	-0.0590705	0.035	-0.0173	0.6209	19.747	0.00137843
genus	Eubacterium coprostanoligenes group	rs10444197	A	G	14306	0.0113455	5.98e-06	-0.0505823	0.0262	0.0257	0.3264	19.877	0.00138749
genus	Eubacterium coprostanoligenes group	rs11052069	C	T	14306	0.0107833	9.38e-06	-0.0477832	0.0252	-0.012	0.6334	19.6357	0.00137067
genus	Eubacterium coprostanoligenes group	rs11720857	C	T	14306	0.0144485	9.26e-06	0.0630776	0.0328	-0.0769	0.0191801	19.0592	0.00133048
genus	Eubacterium coprostanoligenes group	rs12906958	C	T	14306	0.0115935	4.35e-06	-0.0533159	0.0276	0.0089	0.747599	21.1487	0.00147613
genus	Eubacterium coprostanoligenes group	rs17159861	C	T	14306	0.0168388	1.04e-08	0.0962228	0.0407	0.0264	0.517299	32.6538	0.00227733
genus	Eubacterium coprostanoligenes group	rs2644213	A	G	14306	0.0121245	9.86e-06	-0.0538845	0.0271	-0.018	0.5071	19.7515	0.00137874
genus	Eubacterium coprostanoligenes group	rs4076415	G	T	14306	0.0110294	1.99e-06	-0.0515152	0.0259	-0.0151	0.5598	21.8156	0.0015226
genus	Eubacterium coprostanoligenes group	rs62024432	C	T	14306	0.0172101	7.5e-06	-0.0769698	0.0425	0.0094	0.8252	20.002	0.0013962
genus	Eubacterium coprostanoligenes group	rs6762473	A	C	14306	0.0112353	4.26e-06	-0.0521584	0.0263	0.0544	0.0382199	21.5516	0.00150421
genus	Eubacterium coprostanoligenes group	rs76898927	G	A	14306	0.0266375	4.79e-06	0.123055	0.0557	-0.0589	0.2901	21.3408	0.00148952
genus	Eubacterium coprostanoligenes group	rs79895140	T	C	14306	0.0141153	8.62e-06	-0.0641017	0.0401	-0.0657	0.1016	20.6233	0.00143951
genus	Eubacterium coprostanoligenes group	rs9648214	T	C	14306	0.016431	2.52e-07	-0.0828719	0.0445	-0.0294	0.5079	25.4382	0.00177499
genus	Eubacterium eligens group	rs182318	G	A	14306	0.0195615	8.4e-06	-0.0824941	0.046	0.067	0.1455	17.7845	0.00124161
genus	Eubacterium eligens group	rs2200429	A	G	14306	0.0198479	5.3e-06	-0.0888825	0.042	-0.043	0.3058	20.0541	0.00139983
genus	Eubacterium eligens group	rs265534	T	G	14306	0.0120127	2.27e-06	-0.0563756	0.0252	0.0403	0.1098	22.0242	0.00153714
genus	Eubacterium eligens group	rs4583233	A	C	14306	0.0128122	2.84e-07	0.0670205	0.0278	0.0428	0.1231	27.3633	0.00190906
genus	Eubacterium eligens group	rs56080211	T	C	14306	0.0282743	9.14e-06	-0.123093	0.0473	0.0112	0.8133	18.9532	0.00132309
genus	Eubacterium eligens group	rs6923695	T	G	14306	0.0229525	4.87e-06	0.103268	0.0503	-0.0394	0.4342	20.2428	0.00141299
genus	Eubacterium fissicatena group	rs10147907	T	G	14306	0.039601	8.27e-06	0.172263	0.0473	0.0307	0.5166	18.9222	0.00132093
genus	Eubacterium fissicatena group	rs11818408	G	A	14306	0.0237114	8.2e-06	0.10585	0.0258	-0.0633	0.0139901	19.9282	0.00139106
genus	Eubacterium fissicatena group	rs11876297	T	C	14306	0.0281712	2.67e-06	0.131469	0.0283	0.0105	0.7099	21.7789	0.00152005
genus	Eubacterium fissicatena group	rs151257695	A	G	14306	0.0454847	3.1e-06	0.20951	0.0486	0.0445	0.3602	21.2167	0.00148087
genus	Eubacterium fissicatena group	rs1768152	C	T	14306	0.0316186	8.7e-06	-0.139489	0.0406	-0.0065	0.872	19.4623	0.00135858
genus	Eubacterium fissicatena group	rs2733072	G	A	14306	0.0228306	1.49e-06	0.109644	0.0251	0.0038	0.8801	23.064	0.0016096
genus	Eubacterium fissicatena group	rs3771393	T	C	14306	0.0266671	7.38e-07	-0.130842	0.0316	-0.0065	0.8363	24.0737	0.00167994
genus	Eubacterium fissicatena group	rs6934739	A	G	14306	0.0252788	9.75e-06	0.111463	0.0267	-0.0346	0.1945	19.4423	0.00135719
genus	Eubacterium fissicatena group	rs7104872	G	A	14306	0.0291906	2.73e-06	0.138612	0.0399	0.0054	0.8914	22.5484	0.00157367
genus	Eubacterium hallii group	rs10501370	C	T	14306	0.0252489	5.42e-06	-0.115589	0.0518	0.0652	0.2082	20.9579	0.00146283
genus	Eubacterium hallii group	rs10798999	C	T	14306	0.0126752	2.61e-06	0.0601661	0.0282	0.0116	0.680899	22.5317	0.00157251
genus	Eubacterium hallii group	rs10808115	C	A	14306	0.0109922	4.42e-06	0.0504747	0.025	0.0042	0.867	21.0852	0.0014717
genus	Eubacterium hallii group	rs117748144	T	C	14306	0.028712	7.86e-06	-0.126582	0.0572	-0.0267	0.641	19.4365	0.00135678
genus	Eubacterium hallii group	rs13116360	T	C	14306	0.0297185	2.94e-07	0.154124	0.0509	0.0679	0.1826	26.8959	0.00187652
genus	Eubacterium hallii group	rs138531890	A	G	14306	0.0349456	5.43e-06	0.153138	0.0473	0.0071	0.8806	19.2035	0.00134054
genus	Eubacterium hallii group	rs17074066	T	C	14306	0.0189272	9.35e-06	-0.0813986	0.0891	0.0783	0.3794	18.4953	0.00129117
genus	Eubacterium hallii group	rs17474256	G	A	14306	0.0184573	9.45e-06	0.0810805	0.0422	0.0086	0.8389	19.2973	0.00134708
genus	Eubacterium hallii group	rs281379	A	G	14306	0.0112153	9.33e-06	-0.0499523	0.0254	0.026	0.305	19.8376	0.00138474
genus	Eubacterium hallii group	rs28584818	A	G	14306	0.0268627	4.43e-06	0.126115	0.0464	-0.0327	0.4804	22.0411	0.00153832
genus	Eubacterium hallii group	rs60254196	G	A	14306	0.0111865	2.7e-06	0.0522832	0.0252	-0.0194	0.4415	21.8442	0.0015246
genus	Eubacterium hallii group	rs630939	C	T	14306	0.0114352	9.16e-06	-0.0508914	0.0254	-0.0137	0.588901	19.8062	0.00138255
genus	Eubacterium hallii group	rs6550770	C	T	14306	0.0443545	4.82e-06	0.198087	0.0635	-0.0554	0.3834	19.9451	0.00139224
genus	Eubacterium hallii group	rs74018587	C	T	14306	0.043822	3.7e-06	0.208943	0.0629	0.0669	0.2876	22.7338	0.00158659
genus	Eubacterium hallii group	rs78056098	G	T	14306	0.0113758	8.29e-06	-0.0507411	0.0262	-0.0403	0.1239	19.8955	0.00138878
genus	Eubacterium hallii group	rs949971	T	G	14306	0.0116101	3.29e-06	-0.0540164	0.0266	0.0167	0.5301	21.6461	0.00151079
genus	Eubacterium nodatum group	rs10263623	C	T	14306	0.0439023	8.91e-06	0.193496	0.0634	-0.0412	0.5162	19.4254	0.00135601
genus	Eubacterium nodatum group	rs10458299	T	C	14306	0.041969	8.37e-06	-0.187753	0.0477	0.1164	0.0145801	20.0132	0.00139698
genus	Eubacterium nodatum group	rs11006576	A	G	14306	0.024593	7.99e-06	-0.110167	0.0254	0.0221	0.3836	20.0669	0.00140073
genus	Eubacterium nodatum group	rs113893692	C	T	14306	0.0403573	5.76e-06	-0.185107	0.0383	-0.0213	0.578	21.0379	0.0014684
genus	Eubacterium nodatum group	rs34297067	A	G	14306	0.0341475	6.6e-08	-0.186907	0.0353	-0.0193	0.584901	29.9594	0.00208981
genus	Eubacterium nodatum group	rs61841040	G	T	14306	0.0341609	3.56e-06	0.160621	0.0316	0.0086	0.786001	22.1078	0.00154297
genus	Eubacterium nodatum group	rs6818880	G	A	14306	0.0245964	7.83e-06	0.110081	0.0252	-0.0053	0.8328	20.03	0.00139816
genus	Eubacterium nodatum group	rs77910827	C	T	14306	0.0413568	9.05e-07	0.201788	0.0401	-0.0316	0.4313	23.8066	0.00166133
genus	Eubacterium nodatum group	rs7827125	C	T	14306	0.0271331	7.17e-06	0.1223	0.0279	0.0011	0.9695	20.3167	0.00141814
genus	Eubacterium nodatum group	rs7880204	T	C	14306	0.0275303	6.84e-06	-0.125454	0.0289	0.0035	0.9027	20.7657	0.00144944
genus	Eubacterium nodatum group	rs9425984	T	C	14306	0.0292347	7.21e-06	-0.130234	0.0303	-0.0125	0.680201	19.845	0.00138526
genus	Eubacterium oxidoreducens group	rs12129908	A	C	14306	0.0198333	5.8e-06	-0.0893273	0.0255	-0.0574	0.0245397	20.2852	0.00141594
genus	Eubacterium oxidoreducens group	rs12423772	G	T	14306	0.0295029	2.63e-06	0.14098	0.036	0.037	0.3043	22.8342	0.00159358
genus	Eubacterium oxidoreducens group	rs2973294	G	T	14306	0.0195439	2.39e-06	0.0923559	0.0253	0.0188	0.4575	22.3309	0.00155852
genus	Eubacterium oxidoreducens group	rs34561138	G	A	14306	0.045992	2.51e-06	0.216145	0.0648	0.0124	0.8482	22.0864	0.00154148
genus	Eubacterium oxidoreducens group	rs440215	T	C	14306	0.0195294	1.65e-06	-0.0932766	0.0252	-0.0147	0.5593	22.8122	0.00159205
genus	Eubacterium rectale group	rs10248854	C	A	14306	0.0113464	4.21e-06	-0.0527827	0.0256	-0.0125	0.624499	21.6405	0.0015104
genus	Eubacterium rectale group	rs10797540	A	G	14306	0.0108389	3.53e-06	0.0503179	0.0253	-0.001	0.9694	21.5514	0.00150419
genus	Eubacterium rectale group	rs143694765	T	C	14306	0.019779	9.75e-06	0.0870025	0.0413	0.0066	0.8724	19.3488	0.00135067
genus	Eubacterium rectale group	rs2884897	A	G	14306	0.0289021	6.44e-06	-0.129364	0.0679	-0.0011	0.9866	20.034	0.00139843
genus	Eubacterium rectale group	rs314726	T	C	14306	0.0109486	1.38e-06	0.0528824	0.0252	0.0106	0.674	23.3295	0.00162809
genus	Eubacterium rectale group	rs35398954	A	G	14306	0.0174602	5.4e-07	-0.0901402	0.0341	-0.0625	0.06699	26.6525	0.00185957
genus	Eubacterium rectale group	rs59427698	A	G	14306	0.0130853	5.37e-06	-0.0576035	0.032	0.009	0.7784	19.379	0.00135277
genus	Eubacterium rectale group	rs62547233	A	G	14306	0.0120201	9.9e-06	0.0536319	0.0278	-0.0072	0.795	19.9081	0.00138966
genus	Eubacterium ruminantium group	rs10131724	C	A	14306	0.0414577	2.39e-06	0.199832	0.0423	0.0614	0.1468	23.2338	0.00162142
genus	Eubacterium ruminantium group	rs10923018	G	A	14306	0.0160924	6.8e-06	0.0726438	0.0253	-0.0169	0.5055	20.3777	0.00142239
genus	Eubacterium ruminantium group	rs11637981	T	G	14306	0.0160888	5.44e-06	0.073258	0.0252	-0.0585	0.0201201	20.733	0.00144716
genus	Eubacterium ruminantium group	rs13025464	C	T	14306	0.0163786	6.97e-06	0.0737077	0.0256	0.0087	0.734	20.2522	0.00141364
genus	Eubacterium ruminantium group	rs139749	C	T	14306	0.0171791	8.59e-07	-0.0845439	0.0266	-0.0281	0.2904	24.2194	0.00169009
genus	Eubacterium ruminantium group	rs16891896	G	A	14306	0.0390573	2.38e-06	-0.174787	0.0448	-0.0374	0.4041	20.0269	0.00139794
genus	Eubacterium ruminantium group	rs17519472	C	T	14306	0.0233984	4.7e-06	0.107804	0.036	-0.0174	0.6283	21.2274	0.00148161
genus	Eubacterium ruminantium group	rs209813	G	A	14306	0.0236391	9.23e-06	-0.103488	0.0357	0.0004	0.9916	19.1654	0.00133788
genus	Eubacterium ruminantium group	rs2116427	A	G	14306	0.0182353	4.67e-07	0.0911461	0.0286	0.0319	0.2648	24.9833	0.00174331
genus	Eubacterium ruminantium group	rs2229917	A	G	14306	0.0323922	2.16e-06	0.153538	0.0621	-0.0468	0.4513	22.4673	0.00156802
genus	Eubacterium ruminantium group	rs2418654	C	T	14306	0.0165852	6.17e-06	-0.0748879	0.0256	0.0177	0.4905	20.3883	0.00142313
genus	Eubacterium ruminantium group	rs2817174	C	T	14306	0.0163687	7.87e-06	-0.0734306	0.0256	0.0224	0.3813	20.1245	0.00140474
genus	Eubacterium ruminantium group	rs57340348	T	C	14306	0.0212166	4.93e-06	-0.0979429	0.0316	0.024	0.4482	21.3105	0.00148741
genus	Eubacterium ruminantium group	rs606117	G	A	14306	0.018056	4.82e-06	-0.0833243	0.0282	-0.0152	0.5904	21.2961	0.0014864
genus	Eubacterium ruminantium group	rs6676699	T	G	14306	0.0196447	6.38e-06	0.0888124	0.0274	0.0666	0.01523	20.4388	0.00142665
genus	Eubacterium ruminantium group	rs7000472	G	A	14306	0.016523	4.07e-06	0.0762282	0.0254	0.0153	0.547299	21.284	0.00148556
genus	Eubacterium ruminantium group	rs72836424	C	T	14306	0.030069	2.62e-06	-0.139825	0.04	0.0512	0.1999	21.6238	0.00150924
genus	Eubacterium ruminantium group	rs73139629	A	C	14306	0.0247909	5.36e-06	-0.115098	0.043	0.0564	0.1902	21.5551	0.00150445
genus	Eubacterium ventriosum group	rs11617697	A	G	14306	0.0286241	7.22e-07	-0.143349	0.0549	-0.0302	0.5823	25.0799	0.00175004
genus	Eubacterium ventriosum group	rs12964517	G	A	14306	0.0123453	2.08e-06	0.0587198	0.0279	-0.0488	0.0803804	22.6238	0.00157892
genus	Eubacterium ventriosum group	rs13082419	C	T	14306	0.016137	9.56e-06	-0.0715522	0.0399	0.082	0.0396397	19.6608	0.00137242
genus	Eubacterium ventriosum group	rs16884680	G	T	14306	0.0191909	1.74e-06	-0.0906428	0.0411	0.0001	0.9985	22.3088	0.00155697
genus	Eubacterium ventriosum group	rs35179274	C	T	14306	0.013786	5.76e-06	-0.0627263	0.0325	-0.0037	0.9104	20.7025	0.00144503
genus	Eubacterium ventriosum group	rs3809430	T	C	14306	0.0118426	3.55e-06	-0.0548171	0.0271	0.0188	0.488599	21.4258	0.00149544
genus	Eubacterium ventriosum group	rs57199565	T	C	14306	0.0160257	7.97e-07	0.0783394	0.033	-0.0152	0.6446	23.8961	0.00166757
genus	Eubacterium ventriosum group	rs66746423	C	T	14306	0.0164978	6.11e-06	0.0751501	0.0347	0.0253	0.4662	20.7495	0.0014483
genus	Eubacterium ventriosum group	rs6704822	G	A	14306	0.0166705	6.62e-06	-0.0739179	0.0373	0.0605	0.1049	19.6608	0.00137242
genus	Eubacterium ventriosum group	rs72783037	C	A	14306	0.0143747	6.55e-06	0.0658926	0.0309	-0.0013	0.9667	21.0124	0.00146663
genus	Eubacterium ventriosum group	rs73615400	T	C	14306	0.0193428	9.54e-07	-0.0956303	0.0424	-0.0591	0.163	24.4429	0.00170566
genus	Eubacterium ventriosum group	rs73849225	T	C	14306	0.0224388	5.21e-06	0.0975711	0.0451	0.0337	0.4546	18.9079	0.00131993
genus	Eubacterium ventriosum group	rs78250280	G	A	14306	0.0164404	3.36e-06	0.0749762	0.0361	-0.0403	0.2639	20.798	0.00145169
genus	Eubacterium ventriosum group	rs876734	T	C	14306	0.0132532	2.89e-06	0.0618696	0.028	-0.015	0.5931	21.7928	0.00152102
genus	Eubacterium ventriosum group	rs9316536	T	G	14306	0.0183121	7.84e-06	-0.0817111	0.0359	-0.0288	0.4236	19.9107	0.00138984
genus	Eubacterium xylanophilum group	rs10140184	A	C	14306	0.012599	4.96e-06	0.0576795	0.0256	-0.0059	0.8166	20.959	0.00146291
genus	Eubacterium xylanophilum group	rs10917203	A	C	14306	0.0130917	3.15e-06	0.0612633	0.0257	-0.0113	0.6611	21.8982	0.00152836
genus	Eubacterium xylanophilum group	rs112176119	C	T	14306	0.0245762	3.33e-06	-0.113455	0.0434	0.0388	0.3719	21.3117	0.00148749
genus	Eubacterium xylanophilum group	rs13239072	G	A	14306	0.0142728	1.82e-06	0.0687427	0.0281	0.0082	0.770999	23.1972	0.00161887
genus	Eubacterium xylanophilum group	rs17830032	G	A	14306	0.0310515	2.39e-07	-0.160597	0.0463	0.0335	0.4692	26.7491	0.00186629
genus	Eubacterium xylanophilum group	rs1999224	G	T	14306	0.0203503	3.75e-06	-0.0949051	0.0421	-0.0034	0.9355	21.7489	0.00151796
genus	Eubacterium xylanophilum group	rs2012708	G	A	14306	0.0126905	6.53e-06	-0.0573202	0.0264	0.0307	0.2438	20.4013	0.00142404
genus	Eubacterium xylanophilum group	rs2213117	T	G	14306	0.0189012	4.21e-06	0.0877797	0.0345	0.0133	0.701	21.568	0.00150535
genus	Eubacterium xylanophilum group	rs75586835	A	G	14306	0.0263455	9.39e-06	-0.114498	0.049	-0.0902	0.0657597	18.8879	0.00131854
genus	Faecalibacterium	rs10927394	G	T	14306	0.0512364	7.02e-06	-0.232262	0.0898	-0.0129	0.8857	20.5494	0.00143436
genus	Faecalibacterium	rs114946999	C	T	14306	0.01896	5.7e-06	-0.0861565	0.0379	-0.0195	0.6079	20.649	0.0014413
genus	Faecalibacterium	rs11776390	T	C	14306	0.017183	6.4e-06	-0.078354	0.0512	0.017	0.74	20.7933	0.00145136
genus	Faecalibacterium	rs1271565	C	T	14306	0.0119649	1.3e-06	-0.0576251	0.0285	-0.0488	0.0869101	23.1956	0.00161876
genus	Faecalibacterium	rs12753492	A	C	14306	0.0149933	8.8e-06	0.0641305	0.0399	0.0268	0.5022	18.2951	0.00127721
genus	Faecalibacterium	rs2835874	T	C	14306	0.0196496	7.54e-06	-0.0866356	0.0678	-0.0355	0.600101	19.4395	0.00135699
genus	Faecalibacterium	rs6910935	G	A	14306	0.0277032	1.38e-06	-0.134864	0.0518	0.0126	0.808	23.6991	0.00165385
genus	Faecalibacterium	rs75499067	C	T	14306	0.0465522	1.76e-06	0.227585	0.0477	0.0908	0.0567898	23.9005	0.00166788
genus	Faecalibacterium	rs79656633	T	C	14306	0.0323019	8.14e-06	0.145631	0.0417	0.0104	0.8032	20.326	0.00141879
genus	Faecalibacterium	rs9536330	T	C	14306	0.010797	5.33e-06	-0.048317	0.0251	-0.0352	0.1598	20.026	0.00139787
genus	Family XIII AD3011 group	rs11126423	T	C	14306	0.0196301	5.91e-06	-0.0904399	0.0435	0.0102	0.8142	21.2263	0.00148154
genus	Family XIII AD3011 group	rs11736617	G	A	14306	0.0172101	9.02e-06	-0.0759493	0.0545	0.0401	0.4622	19.4751	0.00135948
genus	Family XIII AD3011 group	rs12812672	T	C	14306	0.020828	2.56e-06	-0.096065	0.048	0.0693	0.1488	21.2733	0.00148481
genus	Family XIII AD3011 group	rs149302	T	C	14306	0.0143225	7.48e-06	-0.0645635	0.0298	0.0193	0.5166	20.3206	0.00141841
genus	Family XIII AD3011 group	rs16840310	G	A	14306	0.0122149	6.75e-07	0.0608052	0.0255	-0.0255	0.3179	24.78	0.00172915
genus	Family XIII AD3011 group	rs16940167	C	T	14306	0.0159898	3.91e-06	0.0732552	0.0317	-0.0757	0.01717	20.989	0.00146499
genus	Family XIII AD3011 group	rs17156849	G	A	14306	0.0245292	4.19e-06	-0.112891	0.0531	-0.0057	0.914	21.1813	0.0014784
genus	Family XIII AD3011 group	rs62029761	A	G	14306	0.0276002	3.89e-06	0.128753	0.056	0.1122	0.0450703	21.7616	0.00151884
genus	Family XIII AD3011 group	rs62200412	C	T	14306	0.0163834	5.8e-07	-0.0800851	0.0289	0.0336	0.2449	23.8944	0.00166745
genus	Family XIII AD3011 group	rs72730932	C	A	14306	0.0177107	6.89e-07	-0.0899559	0.0426	-0.0206	0.628699	25.7981	0.00180006
genus	Family XIII AD3011 group	rs739451	C	T	14306	0.0147534	7.88e-06	0.0649589	0.0307	0.0283	0.3566	19.3862	0.00135328
genus	Family XIII AD3011 group	rs9276029	A	G	14306	0.0185669	8.93e-06	-0.0811384	0.0339	-0.0609	0.0722304	19.0974	0.00133314
genus	Family XIII AD3011 group	rs9837139	A	G	14306	0.0240482	8.71e-06	0.10752	0.0451	0.0327	0.4684	19.99	0.00139537
genus	Family XIII UCG001	rs112362903	A	G	14306	0.0333271	7.88e-06	-0.149047	0.0672	-0.0319	0.6348	20.001	0.00139613
genus	Family XIII UCG001	rs12049454	T	C	14306	0.0134065	1.17e-06	-0.0647298	0.0258	0.015	0.560101	23.3119	0.00162687
genus	Family XIII UCG001	rs1426266	C	T	14306	0.0137151	1.25e-06	0.0665521	0.0281	-0.0433	0.1236	23.5465	0.00164321
genus	Family XIII UCG001	rs3842897	G	A	14306	0.0242751	5.2e-06	-0.112639	0.0443	-0.0049	0.9121	21.5306	0.00150274
genus	Family XIII UCG001	rs62414802	C	T	14306	0.013457	4.29e-06	-0.0611904	0.0289	0.0065	0.8227	20.6762	0.00144319
genus	Family XIII UCG001	rs7119679	G	A	14306	0.0174782	3.52e-06	-0.0809085	0.0296	0.0485	0.1011	21.4287	0.00149564
genus	Family XIII UCG001	rs76463770	A	G	14306	0.0419866	3.77e-06	0.19313	0.0721	0.0163	0.8217	21.1582	0.00147679
genus	Family XIII UCG001	rs8076666	G	A	14306	0.0198094	8.02e-06	-0.088655	0.0386	0.0044	0.9089	20.0292	0.0013981
genus	Flavonifractor	rs114873521	C	T	14306	0.0294087	7.13e-06	-0.130067	0.0494	0.0227	0.645601	19.5606	0.00136543
genus	Flavonifractor	rs11811696	T	C	14306	0.0241012	2.07e-06	-0.116063	0.0456	-0.033	0.4689	23.1905	0.00161841
genus	Flavonifractor	rs12030302	G	A	14306	0.0137467	5.61e-07	0.0692276	0.0251	0.0066	0.7914	25.3607	0.0017696
genus	Flavonifractor	rs34066017	A	G	14306	0.0159789	1.52e-06	0.0764294	0.0309	0.0047	0.8782	22.8785	0.00159667
genus	Flavonifractor	rs806808	C	T	14306	0.0136557	1.18e-06	-0.0667272	0.0252	0.0471	0.0619199	23.8769	0.00166623
genus	Fusicatenibacter	rs10439674	A	G	14306	0.0130007	7.68e-06	-0.0572129	0.0312	0.0223	0.4759	19.3666	0.00135191
genus	Fusicatenibacter	rs167879	T	C	14306	0.0148763	5.87e-06	0.0659543	0.0354	0.0016	0.9628	19.6561	0.00137209
genus	Fusicatenibacter	rs1864685	A	C	14306	0.0108105	4.96e-06	-0.0494799	0.0254	0.02	0.4313	20.9491	0.00146222
genus	Fusicatenibacter	rs2025938	G	A	14306	0.0205426	2.99e-06	-0.0967298	0.0503	-0.0419	0.4052	22.1722	0.00154746
genus	Fusicatenibacter	rs206581	A	G	14306	0.0127894	8.96e-06	-0.0568339	0.0305	-0.0203	0.5059	19.7476	0.00137847
genus	Fusicatenibacter	rs2132128	G	A	14306	0.0160344	1.08e-06	-0.0771914	0.0416	-0.0019	0.9634	23.1757	0.00161738
genus	Fusicatenibacter	rs3303	T	C	14306	0.020407	3.94e-06	-0.0953657	0.0511	-0.0399	0.435	21.8387	0.00152421
genus	Fusicatenibacter	rs4378146	A	C	14306	0.0125259	7.2e-07	-0.0616691	0.0287	0.0454	0.1132	24.2391	0.00169147
genus	Fusicatenibacter	rs60254196	G	A	14306	0.0109365	5.47e-06	0.0492427	0.0252	-0.0194	0.4415	20.2734	0.00141512
genus	Fusicatenibacter	rs62187631	T	C	14306	0.015924	4.55e-06	-0.0710571	0.0319	0.0058	0.8552	19.9118	0.00138992
genus	Fusicatenibacter	rs62353480	A	G	14306	0.0145589	1.57e-06	-0.0701397	0.0334	-0.0121	0.717799	23.2098	0.00161975
genus	Fusicatenibacter	rs6515626	G	A	14306	0.0313559	7.29e-06	0.141575	0.0509	-0.0683	0.1793	20.3861	0.00142298
genus	Fusicatenibacter	rs704418	C	T	14306	0.0151073	7.77e-07	-0.0739124	0.0381	-0.0214	0.574101	23.9365	0.00167039
genus	Fusicatenibacter	rs73103914	A	G	14306	0.0134458	8.3e-06	-0.0597324	0.0351	-0.0072	0.8377	19.7354	0.00137762
genus	Fusicatenibacter	rs792108	C	T	14306	0.0113843	8.5e-06	0.0508345	0.0254	0.016	0.5296	19.939	0.00139181
genus	Fusicatenibacter	rs8028026	G	A	14306	0.0180505	8.06e-06	0.0792146	0.0431	0.0116	0.787601	19.2589	0.0013444
genus	Fusicatenibacter	rs8063430	T	C	14306	0.022217	4.93e-06	-0.104026	0.0573	0.0028	0.9604	21.9237	0.00153013
genus	Fusicatenibacter	rs9905659	G	A	14306	0.0136576	7.31e-06	-0.061617	0.0324	-0.0321	0.3217	20.3541	0.00142075
genus	Gordonibacter	rs13412653	A	C	14306	0.0239228	8.61e-06	0.107597	0.0259	-0.0417	0.1082	20.2291	0.00141203
genus	Gordonibacter	rs16955299	G	A	14306	0.0433538	6.37e-06	-0.196423	0.0424	-0.0281	0.5077	20.5272	0.00143281
genus	Gordonibacter	rs322296	G	A	14306	0.037722	4.02e-06	0.17869	0.0473	-0.0285	0.5466	22.4394	0.00156607
genus	Gordonibacter	rs35042269	C	A	14306	0.0403296	8.11e-06	-0.180293	0.0393	0.0351	0.3727	19.9853	0.00139504
genus	Gordonibacter	rs3765837	T	G	14306	0.0433608	7.17e-06	-0.190729	0.0488	0.0042	0.9321	19.3481	0.00135062
genus	Gordonibacter	rs4596722	G	A	14306	0.0231571	9.06e-06	-0.102908	0.0251	-0.0264	0.2917	19.7483	0.00137852
genus	Gordonibacter	rs61934597	C	T	14306	0.0388567	8.37e-06	-0.172495	0.0517	-0.0871	0.0917698	19.707	0.00137564
genus	Gordonibacter	rs71545975	A	G	14306	0.0338918	7.04e-06	-0.153972	0.0333	-0.0497	0.135	20.6393	0.00144062
genus	Gordonibacter	rs72714787	C	A	14306	0.0377102	1.43e-06	0.181405	0.0372	-0.0244	0.5115	23.1409	0.00161496
genus	Gordonibacter	rs72939513	A	G	14306	0.0490592	7.98e-06	-0.21399	0.057	-0.0453	0.4271	19.0259	0.00132816
genus	Gordonibacter	rs7294633	T	C	14306	0.0249946	3.44e-07	-0.12867	0.0282	0.0035	0.9001	26.501	0.00184901
genus	Gordonibacter	rs768830	A	G	14306	0.0333315	7.76e-06	-0.149852	0.0346	-0.068	0.0490897	20.2123	0.00141086
genus	Haemophilus	rs10781340	A	G	14306	0.0203221	4.32e-06	-0.0948915	0.038	0.0578	0.1279	21.8031	0.00152173
genus	Haemophilus	rs111582866	G	A	14306	0.026016	1.27e-06	-0.124265	0.0445	-0.0118	0.7913	22.8148	0.00159223
genus	Haemophilus	rs35509	G	A	14306	0.0268779	2.01e-06	0.128249	0.0621	0.0561	0.3665	22.7676	0.00158894
genus	Haemophilus	rs4822728	T	C	14306	0.0151388	3.48e-06	0.0705861	0.0251	-0.0191	0.4469	21.7398	0.00151732
genus	Haemophilus	rs76022354	C	T	14306	0.0505504	1.83e-06	0.244638	0.0575	-0.0782	0.1735	23.4206	0.00163444
genus	Haemophilus	rs78909003	T	C	14306	0.0503924	1.67e-06	-0.246256	0.055	-0.0541	0.3251	23.8805	0.00166648
genus	Haemophilus	rs9328464	T	C	14306	0.0148799	1.42e-06	0.0723095	0.0252	-0.0147	0.56	23.6151	0.001648
genus	Haemophilus	rs9382510	C	T	14306	0.0172649	7.12e-08	-0.093521	0.0283	0.0218	0.4406	29.342	0.00204683
genus	Haemophilus	rs9895850	T	C	14306	0.0416755	2.14e-06	-0.192957	0.0611	0.063	0.3029	21.4368	0.0014962
genus	Holdemanella	rs12513188	G	A	14306	0.0195276	4.65e-06	0.0903906	0.0283	0.0074	0.7948	21.4264	0.00149548
genus	Holdemanella	rs17586763	T	C	14306	0.0510135	7.72e-06	-0.227285	0.0562	0.0873	0.1203	19.8505	0.00138564
genus	Holdemanella	rs1926302	G	A	14306	0.0231421	7.5e-06	-0.107972	0.0302	0.0462	0.1268	21.7679	0.00151928
genus	Holdemanella	rs34187114	C	A	14306	0.022601	5.13e-06	-0.104505	0.0397	0.0086	0.8294	21.3805	0.00149229
genus	Holdemanella	rs35228298	G	A	14306	0.0202886	7.3e-06	0.0934832	0.034	0.0177	0.6037	21.2306	0.00148184
genus	Holdemanella	rs4541991	T	C	14306	0.0194435	2.1e-06	-0.0927334	0.0268	0.0423	0.1149	22.747	0.00158751
genus	Holdemanella	rs607782	C	T	14306	0.0172515	7.19e-07	0.0854214	0.026	-0.0108	0.6781	24.5177	0.00171087
genus	Holdemanella	rs62113381	T	C	14306	0.0232029	5.54e-06	-0.105447	0.0372	0.0229	0.5374	20.653	0.00144158
genus	Holdemanella	rs73011279	T	C	14306	0.0199336	1.36e-06	-0.0961669	0.0297	0.0376	0.2047	23.2745	0.00162426
genus	Holdemanella	rs75764681	T	C	14306	0.0598999	1.94e-06	-0.283103	0.0615	-0.0465	0.4493	22.3376	0.00155898
genus	Holdemanella	rs8113760	G	A	14306	0.01734	4.62e-06	0.078999	0.0272	-0.0129	0.6346	20.7561	0.00144876
genus	Holdemania	rs10885477	T	C	14306	0.0301894	8.6e-06	-0.135137	0.0574	-0.0198	0.7304	20.0373	0.00139866
genus	Holdemania	rs11080063	G	A	14306	0.0149837	6.67e-06	-0.0665238	0.0254	-0.0387	0.1286	19.7113	0.00137594
genus	Holdemania	rs111745969	A	G	14306	0.0265781	3.71e-06	0.120677	0.0369	0.0623	0.0917191	20.6158	0.00143899
genus	Holdemania	rs113593397	A	G	14306	0.0282526	9.36e-06	-0.128935	0.0426	0.0052	0.9024	20.8269	0.0014537
genus	Holdemania	rs116500994	G	T	14306	0.0293386	2.34e-06	-0.13755	0.0585	0.0954	0.1029	21.9807	0.00153411
genus	Holdemania	rs12701617	A	G	14306	0.0149427	9.52e-06	-0.0660617	0.0249	0.0061	0.8057	19.5453	0.00136436
genus	Holdemania	rs1867876	T	C	14306	0.0162192	2.74e-07	0.0842919	0.0274	0.0879	0.00133199	27.0093	0.00188441
genus	Holdemania	rs4146507	C	T	14306	0.0177002	7.23e-06	0.079488	0.0292	-0.0166	0.569101	20.1673	0.00140772
genus	Holdemania	rs73139538	G	A	14306	0.0327469	7.77e-06	-0.148594	0.0747	-0.0188	0.8008	20.5903	0.00143721
genus	Holdemania	rs77293403	A	G	14306	0.0341775	1.77e-06	0.164556	0.0682	-0.0194	0.7758	23.1818	0.0016178
genus	Holdemania	rs80149660	C	T	14306	0.0519183	6.04e-06	-0.232987	0.0609	-0.1228	0.0438399	20.1383	0.0014057
genus	Holdemania	rs9500080	C	T	14306	0.0178886	4.09e-07	0.0926764	0.0332	-0.0184	0.5801	26.8402	0.00187264
genus	Holdemania	rs9529719	C	T	14306	0.0160494	5.97e-06	-0.074038	0.0267	-0.0226	0.3967	21.281	0.00148535
genus	Holdemania	rs967319	T	C	14306	0.0176744	8.38e-06	0.0788638	0.0293	0.0134	0.6483	19.9098	0.00138977
genus	Howardella	rs10048062	C	T	14306	0.0336531	8.59e-06	-0.147352	0.0446	-0.0246	0.580801	19.1718	0.00133833
genus	Howardella	rs12452946	A	G	14306	0.0228941	3.8e-06	-0.105833	0.0251	0.0098	0.6975	21.3695	0.00149152
genus	Howardella	rs1484873	G	A	14306	0.046335	2.56e-06	0.227831	0.0355	-0.0005	0.9878	24.1773	0.00168716
genus	Howardella	rs17167098	G	A	14306	0.0352068	1.12e-06	-0.169366	0.0366	-0.0044	0.9041	23.1419	0.00161502
genus	Howardella	rs2154047	A	C	14306	0.0420093	9.97e-06	0.192557	0.0438	0.0137	0.755299	21.0101	0.00146647
genus	Howardella	rs36081916	T	C	14306	0.0402987	4.7e-06	-0.18123	0.0451	0.0312	0.4896	20.2245	0.00141171
genus	Howardella	rs3791893	A	G	14306	0.034023	9.5e-06	0.147035	0.0361	-0.0451	0.2113	18.6765	0.0013038
genus	Howardella	rs609430	T	G	14306	0.0239328	3.34e-06	-0.112045	0.0261	0.0136	0.6016	21.9178	0.00152973
genus	Howardella	rs672217	G	A	14306	0.0349993	3.52e-06	0.164146	0.0313	0.053	0.0899394	21.9959	0.00153517
genus	Hungatella	rs10044993	A	C	14306	0.0316748	8.07e-06	-0.139547	0.045	0.1015	0.0240802	19.4095	0.0013549
genus	Hungatella	rs13128780	T	C	14306	0.0312777	1.75e-06	-0.149725	0.032	-0.0368	0.2502	22.915	0.00159921
genus	Hungatella	rs13249325	T	G	14306	0.0225883	9.69e-06	-0.100023	0.0251	-0.0107	0.6709	19.608	0.00136874
genus	Hungatella	rs17092615	G	A	14306	0.0337867	7.38e-06	0.152235	0.0364	-0.0156	0.668599	20.3019	0.00141711
genus	Hungatella	rs72759041	G	T	14306	0.0282242	3.86e-06	-0.126025	0.031	-0.0652	0.0355902	19.9375	0.0013917
genus	Intestinibacter	rs10805326	A	G	14306	0.0139665	3.55e-08	-0.0775151	0.0276	-0.0318	0.2498	30.8033	0.00214855
genus	Intestinibacter	rs11109097	T	C	14306	0.0138539	5.49e-06	-0.0624272	0.0252	0.0098	0.6975	20.305	0.00141732
genus	Intestinibacter	rs118030283	G	A	14306	0.0324471	2.67e-06	-0.151829	0.0599	0.0147	0.8061	21.8956	0.00152818
genus	Intestinibacter	rs16938435	T	C	14306	0.0235439	1.8e-06	-0.112189	0.0424	-0.02	0.6369	22.7062	0.00158466
genus	Intestinibacter	rs2098844	T	C	14306	0.0128416	6.79e-06	0.0575295	0.0259	0.0306	0.2381	20.0698	0.00140093
genus	Intestinibacter	rs2702387	G	A	14306	0.0132145	4.26e-06	-0.0608559	0.0254	-0.0008	0.9759	21.2082	0.00148027
genus	Intestinibacter	rs4327025	G	A	14306	0.0154397	1.64e-07	-0.0810346	0.0321	-0.0208	0.5179	27.5463	0.00192181
genus	Intestinibacter	rs447950	A	G	14306	0.0136652	5.64e-06	0.0628342	0.026	0.0243	0.3501	21.1427	0.00147571
genus	Intestinibacter	rs478972	C	T	14306	0.0297116	1.82e-06	0.142681	0.0436	-0.0697	0.1099	23.0611	0.00160939
genus	Intestinibacter	rs6062862	A	G	14306	0.0204658	6.68e-06	0.0924508	0.0454	0.0062	0.8912	20.4063	0.00142438
genus	Intestinibacter	rs62430350	T	C	14306	0.0351476	6.84e-06	0.151096	0.0675	-0.02	0.766699	18.4805	0.00129014
genus	Intestinibacter	rs68093214	C	T	14306	0.0149877	9.26e-06	0.0662258	0.0291	0.04	0.1698	19.5247	0.00136293
genus	Intestinibacter	rs6875660	C	T	14306	0.0193905	3.06e-06	0.0890455	0.0521	0.0455	0.3824	21.0885	0.00147193
genus	Intestinibacter	rs893394	G	A	14306	0.0130729	7.85e-06	0.0583322	0.0254	-0.0089	0.725499	19.9101	0.00138979
genus	Intestinibacter	rs9348442	C	T	14306	0.0221625	6.26e-06	0.099082	0.0378	-0.053	0.1604	19.9872	0.00139517
genus	Intestinimonas	rs10262702	T	C	14306	0.0194885	2.06e-06	0.0918017	0.0382	-0.0138	0.718199	22.1894	0.00154865
genus	Intestinimonas	rs11258178	A	G	14306	0.0134139	6.98e-07	0.0660742	0.0251	0.0244	0.3314	24.2635	0.00169317
genus	Intestinimonas	rs12226153	A	G	14306	0.0306922	5.12e-07	-0.151142	0.1046	-0.0131	0.9	24.2501	0.00169223
genus	Intestinimonas	rs17067892	C	T	14306	0.0250013	6.38e-06	0.107194	0.0445	0.0387	0.3842	18.383	0.00128333
genus	Intestinimonas	rs1859797	G	A	14306	0.0131793	4.12e-06	0.060368	0.0252	-0.008	0.751299	20.9811	0.00146445
genus	Intestinimonas	rs2276760	A	G	14306	0.0152546	7.84e-06	-0.0685233	0.0293	0.0121	0.6784	20.1779	0.00140846
genus	Intestinimonas	rs2731794	C	T	14306	0.0257529	1.92e-06	0.120632	0.0691	0.0342	0.621001	21.9418	0.0015314
genus	Intestinimonas	rs2930225	T	G	14306	0.0152948	1.35e-06	-0.0729524	0.0298	-0.0163	0.5827	22.7505	0.00158775
genus	Intestinimonas	rs4113676	A	C	14306	0.0490152	7.42e-06	-0.218507	0.1054	-0.0107	0.9189	19.8733	0.00138723
genus	Intestinimonas	rs4784055	T	C	14306	0.038599	8.72e-07	-0.175324	0.0571	-0.0036	0.9501	20.6315	0.00144008
genus	Intestinimonas	rs62240188	G	A	14306	0.0267179	2.2e-06	0.130074	0.043	0.0612	0.1546	23.7015	0.00165401
genus	Intestinimonas	rs6934519	C	T	14306	0.0151154	8.57e-06	0.0692373	0.0286	0.0407	0.1558	20.9817	0.00146449
genus	Intestinimonas	rs716604	A	G	14306	0.0165992	8.57e-07	0.0818068	0.0296	-0.0127	0.667799	24.2887	0.00169492
genus	Intestinimonas	rs7170984	T	C	14306	0.0140767	2.98e-06	-0.0658116	0.0278	0.0371	0.1819	21.8576	0.00152553
genus	Intestinimonas	rs72982915	C	T	14306	0.0402743	4.91e-06	0.183158	0.0547	-0.0335	0.54	20.6822	0.00144361
genus	Intestinimonas	rs9823439	C	T	14306	0.0131455	9.86e-06	0.0581947	0.0251	0.024	0.3402	19.598	0.00136804
genus	Lachnoclostridium	rs1031599	T	G	14306	0.0175644	6.31e-06	0.078627	0.051	0.0306	0.5487	20.039	0.00139878
genus	Lachnoclostridium	rs12566975	T	C	14306	0.0105787	9.57e-06	-0.0468097	0.0251	-0.0189	0.4526	19.5797	0.00136677
genus	Lachnoclostridium	rs1528479	A	G	14306	0.0111919	9.64e-06	0.0497799	0.0259	-0.0315	0.2232	19.7834	0.00138096
genus	Lachnoclostridium	rs1997204	C	T	14306	0.0242022	5.97e-06	0.108075	0.0602	-0.026	0.6656	19.9407	0.00139193
genus	Lachnoclostridium	rs2385421	A	G	14306	0.0180734	7.14e-06	0.0746186	0.0392	0.0136	0.7289	17.0457	0.00119009
genus	Lachnoclostridium	rs3821998	C	A	14306	0.0192519	6.72e-06	-0.0864066	0.0408	-0.0276	0.499401	20.144	0.0014061
genus	Lachnoclostridium	rs4738679	A	G	14306	0.011404	4.42e-06	0.0520267	0.0257	0.0241	0.3489	20.8132	0.00145274
genus	Lachnoclostridium	rs6112314	A	C	14306	0.0108174	2.43e-07	-0.0561715	0.0266	0.0162	0.543501	26.9641	0.00188127
genus	Lachnoclostridium	rs615997	T	C	14306	0.0106491	2.03e-06	0.0511752	0.025	-0.0235	0.3471	23.0937	0.00161166
genus	Lachnoclostridium	rs62285313	A	G	14306	0.0181565	1.58e-06	0.0864203	0.0418	0.04	0.3389	22.6552	0.00158111
genus	Lachnoclostridium	rs72829893	G	T	14306	0.0268103	5.58e-06	0.117472	0.0411	0.0135	0.742899	19.1984	0.00134018
genus	Lachnoclostridium	rs78068103	A	G	14306	0.0194248	3.67e-06	0.0886199	0.0391	0.0465	0.2337	20.8137	0.00145278
genus	Lachnoclostridium	rs789029	C	T	14306	0.0137974	3.75e-06	-0.0641288	0.0359	-0.0494	0.1685	21.6029	0.00150778
genus	Lachnospira	rs56791201	C	T	14306	0.0110697	2.93e-06	-0.051823	0.0262	0.0216	0.4083	21.9166	0.00152964
genus	Lachnospiraceae FCS020 group	rs10093861	G	A	14306	0.0121152	3.06e-06	-0.0568869	0.0254	-0.0256	0.3131	22.0477	0.00153878
genus	Lachnospiraceae FCS020 group	rs1254846	A	G	14306	0.0232501	5.6e-06	-0.105963	0.0372	0.0802	0.0312601	20.7711	0.00144981
genus	Lachnospiraceae FCS020 group	rs1363769	C	T	14306	0.0449372	1.58e-06	0.200628	0.0707	-0.1198	0.0902007	19.9329	0.00139139
genus	Lachnospiraceae FCS020 group	rs2322265	C	T	14306	0.0141577	5.21e-06	-0.0666305	0.0286	-0.0434	0.1296	22.1493	0.00154586
genus	Lachnospiraceae FCS020 group	rs2862811	C	T	14306	0.0121736	3.92e-06	-0.0564927	0.0273	0.0336	0.2176	21.5351	0.00150306
genus	Lachnospiraceae FCS020 group	rs35035870	T	C	14306	0.0414403	2.62e-06	-0.190615	0.0644	-0.0947	0.1415	21.1577	0.00147675
genus	Lachnospiraceae FCS020 group	rs3999074	G	T	14306	0.0121847	6.55e-06	-0.0550587	0.0251	-0.0097	0.6983	20.4184	0.00142523
genus	Lachnospiraceae FCS020 group	rs4452603	T	G	14306	0.0135965	8.98e-06	0.0604208	0.0283	-0.0206	0.4669	19.7478	0.00137848
genus	Lachnospiraceae FCS020 group	rs7249113	G	A	14306	0.0133496	3.72e-07	0.0679483	0.0273	0.0034	0.9	25.9072	0.00180766
genus	Lachnospiraceae FCS020 group	rs72793667	A	G	14306	0.0246589	1.63e-06	-0.116881	0.0643	-0.1198	0.0625994	22.4668	0.00156798
genus	Lachnospiraceae FCS020 group	rs9308097	G	A	14306	0.0123659	7.47e-06	-0.055381	0.025	-0.0508	0.0419498	20.0572	0.00140005
genus	Lachnospiraceae FCS020 group	rs9788306	C	T	14306	0.0130744	1.39e-06	-0.062804	0.0277	0.0125	0.6524	23.0744	0.00161032
genus	Lachnospiraceae NC2004 group	rs117467633	T	C	14306	0.0383169	9.13e-06	-0.169687	0.064	0.0523	0.4136	19.6118	0.001369
genus	Lachnospiraceae NC2004 group	rs12127733	G	A	14306	0.0246006	3.11e-06	0.115182	0.0324	-0.0099	0.760901	21.9219	0.00153001
genus	Lachnospiraceae NC2004 group	rs12208226	C	A	14306	0.0340372	9.75e-06	-0.154739	0.041	-0.0049	0.9051	20.6677	0.0014426
genus	Lachnospiraceae NC2004 group	rs12863463	G	A	14306	0.0345372	6.04e-06	-0.156365	0.0465	-0.031	0.5056	20.4977	0.00143075
genus	Lachnospiraceae NC2004 group	rs17067076	G	A	14306	0.0352194	5.61e-06	-0.154631	0.0392	-0.0835	0.0332797	19.2765	0.00134563
genus	Lachnospiraceae NC2004 group	rs1928659	T	C	14306	0.0226445	6.17e-06	0.102522	0.0312	0.0423	0.1749	20.4979	0.00143077
genus	Lachnospiraceae NC2004 group	rs1929743	T	C	14306	0.0190318	9.06e-06	0.0837206	0.0264	0.0151	0.5661	19.3511	0.00135083
genus	Lachnospiraceae NC2004 group	rs3756315	A	G	14306	0.0188397	3.33e-06	-0.0883469	0.0273	0.0183	0.5036	21.9905	0.00153479
genus	Lachnospiraceae NC2004 group	rs6116753	G	A	14306	0.0209139	2.92e-06	0.0994748	0.0324	-0.0236	0.4664	22.6233	0.00157889
genus	Lachnospiraceae ND3007 group	rs2861203	G	A	14306	0.0127279	7.37e-06	0.0572304	0.0275	0.0074	0.7879	20.2181	0.00141126
genus	Lachnospiraceae ND3007 group	rs72776675	T	C	14306	0.014797	8.72e-06	-0.0647067	0.0333	0.0055	0.8686	19.1228	0.00133491
genus	Lachnospiraceae ND3007 group	rs9932954	A	G	14306	0.0115984	1.25e-06	-0.0561864	0.0265	-0.0417	0.1153	23.4675	0.00163771
genus	Lachnospiraceae NK4A136 group	rs10952110	G	T	14306	0.0109614	9.08e-06	0.0487709	0.0253	-0.0359	0.1548	19.7965	0.00138188
genus	Lachnospiraceae NK4A136 group	rs11263806	A	G	14306	0.0116758	5.07e-06	-0.0524615	0.0265	0.019	0.4724	20.1887	0.00140922
genus	Lachnospiraceae NK4A136 group	rs12611395	G	A	14306	0.0199652	5.83e-06	0.0902532	0.041	0.0201	0.6241	20.4352	0.00142639
genus	Lachnospiraceae NK4A136 group	rs160061	G	A	14306	0.0108094	2.12e-06	-0.0513831	0.025	0.0207	0.4078	22.5963	0.00157701
genus	Lachnospiraceae NK4A136 group	rs28540839	A	C	14306	0.0110591	9.34e-06	0.0508285	0.0251	0.0027	0.9148	21.1239	0.0014744
genus	Lachnospiraceae NK4A136 group	rs2880566	T	C	14306	0.0134693	5.61e-06	0.0599578	0.0352	-0.0258	0.4634	19.8153	0.00138319
genus	Lachnospiraceae NK4A136 group	rs4955932	T	C	14306	0.0109388	7.05e-06	-0.0492283	0.0259	-0.0023	0.9276	20.253	0.0014137
genus	Lachnospiraceae NK4A136 group	rs59805249	T	C	14306	0.0207982	9.45e-06	0.0936162	0.043	0.0388	0.3664	20.2605	0.00141422
genus	Lachnospiraceae NK4A136 group	rs68104925	T	C	14306	0.0115385	2.37e-06	-0.0549104	0.0272	-0.0147	0.5897	22.647	0.00158054
genus	Lachnospiraceae NK4A136 group	rs7073658	G	T	14306	0.0109693	5.27e-06	0.0499621	0.0251	-0.0167	0.5063	20.7455	0.00144802
genus	Lachnospiraceae NK4A136 group	rs73044693	A	G	14306	0.0229884	3.57e-06	-0.10758	0.0495	-0.0146	0.768	21.9001	0.00152849
genus	Lachnospiraceae NK4A136 group	rs7616165	G	T	14306	0.0483465	2.77e-06	-0.230542	0.0791	-0.0653	0.4089	22.7389	0.00158695
genus	Lachnospiraceae NK4A136 group	rs76193507	A	G	14306	0.0499776	2.93e-06	-0.22973	0.0445	0.032	0.4719	21.1293	0.00147477
genus	Lachnospiraceae NK4A136 group	rs7832116	A	G	14306	0.0151703	3.57e-06	-0.0714756	0.0375	0.0081	0.8291	22.1987	0.0015493
genus	Lachnospiraceae NK4A136 group	rs954878	A	G	14306	0.0109082	1.78e-06	-0.0520656	0.026	0.0026	0.9199	22.7822	0.00158996
genus	Lachnospiraceae UCG001	rs12131224	C	T	14306	0.02591	7.4e-06	0.117095	0.0406	-0.0025	0.9501	20.4241	0.00142562
genus	Lachnospiraceae UCG001	rs2050911	G	A	14306	0.0153934	1.11e-06	0.0751466	0.0264	0.0433	0.1014	23.8314	0.00166306
genus	Lachnospiraceae UCG001	rs2371284	C	T	14306	0.0170127	7.56e-06	0.0761893	0.03	0.026	0.3865	20.0559	0.00139996
genus	Lachnospiraceae UCG001	rs437876	T	C	14306	0.0144768	7.17e-08	0.0784637	0.0263	0.0086	0.7446	29.376	0.0020492
genus	Lachnospiraceae UCG001	rs4981345	T	C	14306	0.0149831	6.09e-06	-0.0681973	0.0267	0.0117	0.6608	20.7172	0.00144605
genus	Lachnospiraceae UCG001	rs573933	T	C	14306	0.0232346	3.11e-06	-0.107898	0.0409	-0.0429	0.2943	21.5653	0.00150516
genus	Lachnospiraceae UCG001	rs62496417	T	G	14306	0.0165681	5.88e-06	-0.0748504	0.0303	-0.0159	0.599	20.41	0.00142464
genus	Lachnospiraceae UCG001	rs7341608	T	C	14306	0.0177648	9.48e-06	-0.0784757	0.0367	0.0083	0.8214	19.5142	0.0013622
genus	Lachnospiraceae UCG001	rs74034332	G	A	14306	0.0382637	3.33e-06	0.168045	0.0523	-0.1179	0.0243602	19.2876	0.0013464
genus	Lachnospiraceae UCG001	rs78848836	A	G	14306	0.0259753	3.38e-06	-0.118868	0.0411	-0.0408	0.32	20.9415	0.00146169
genus	Lachnospiraceae UCG001	rs8104225	A	G	14306	0.0197665	8.04e-06	0.0892098	0.0302	0.035	0.2461	20.3688	0.00142177
genus	Lachnospiraceae UCG001	rs9403580	C	T	14306	0.0229777	3.47e-06	0.107801	0.0372	0.005	0.8926	22.0106	0.0015362
genus	Lachnospiraceae UCG001	rs985416	T	C	14306	0.0181807	1.46e-07	-0.0970258	0.0325	0.0151	0.6421	28.4809	0.00198688
genus	Lachnospiraceae UCG004	rs11128180	A	G	14306	0.0140126	4.52e-06	0.0648288	0.0294	-0.0487	0.0976	21.4042	0.00149393
genus	Lachnospiraceae UCG004	rs12072562	T	C	14306	0.0303566	7.07e-06	0.133104	0.0646	0.0122	0.8501	19.2254	0.00134207
genus	Lachnospiraceae UCG004	rs12673420	G	A	14306	0.0118375	2.98e-06	0.0554351	0.0249	-0.0117	0.6398	21.9306	0.00153062
genus	Lachnospiraceae UCG004	rs12747809	A	G	14306	0.0125685	8.65e-07	0.062197	0.0279	0.0019	0.9461	24.4891	0.00170888
genus	Lachnospiraceae UCG004	rs12894272	G	A	14306	0.0125229	4.34e-06	-0.0579792	0.0263	0.014	0.5945	21.4355	0.00149612
genus	Lachnospiraceae UCG004	rs233486	G	A	14306	0.017766	6.28e-06	0.0799088	0.036	0.049	0.1737	20.2307	0.00141214
genus	Lachnospiraceae UCG004	rs2444793	T	C	14306	0.0118188	4.77e-06	0.0542433	0.0256	-0.0022	0.9302	21.0642	0.00147024
genus	Lachnospiraceae UCG004	rs2726805	A	G	14306	0.0120844	6.3e-06	0.0548397	0.0254	-0.0211	0.4051	20.594	0.00143746
genus	Lachnospiraceae UCG004	rs2882478	G	A	14306	0.0118338	1.21e-06	-0.0577091	0.0252	0.032	0.2036	23.7815	0.00165959
genus	Lachnospiraceae UCG004	rs35182105	A	G	14306	0.024221	4.87e-06	-0.109724	0.0552	-0.0747	0.1754	20.522	0.00143245
genus	Lachnospiraceae UCG004	rs6656451	T	C	14306	0.011947	5.57e-06	0.05436	0.025	0.0295	0.2372	20.7034	0.00144509
genus	Lachnospiraceae UCG004	rs7629954	A	G	14306	0.023825	5.77e-06	0.108441	0.0602	-0.0724	0.2291	20.7167	0.00144602
genus	Lachnospiraceae UCG008	rs10741777	T	C	14306	0.0194791	7.69e-07	-0.0973842	0.0271	-0.013	0.632799	24.9942	0.00174407
genus	Lachnospiraceae UCG008	rs10793103	T	C	14306	0.0181279	9.35e-08	-0.0974344	0.0251	0.0037	0.8815	28.8888	0.00201528
genus	Lachnospiraceae UCG008	rs10801803	G	A	14306	0.0243085	1.4e-06	-0.117029	0.0358	-0.0199	0.5781	23.1777	0.00161752
genus	Lachnospiraceae UCG008	rs13024781	T	C	14306	0.0168846	2.29e-06	-0.0798769	0.0251	0.0366	0.1443	22.38	0.00156194
genus	Lachnospiraceae UCG008	rs57091572	A	G	14306	0.0235801	2.86e-06	-0.110443	0.0367	-0.0116	0.7524	21.9374	0.00153109
genus	Lachnospiraceae UCG008	rs57254474	G	A	14306	0.0199045	6.92e-06	0.0886512	0.0299	-0.0693	0.0206201	19.8366	0.00138467
genus	Lachnospiraceae UCG008	rs61944774	A	G	14306	0.0393797	6.34e-06	0.179838	0.0574	-0.0192	0.7382	20.8554	0.00145568
genus	Lachnospiraceae UCG008	rs62277846	C	T	14306	0.0212319	1.59e-06	0.102292	0.0318	0.0115	0.716401	23.2116	0.00161988
genus	Lachnospiraceae UCG008	rs67078837	T	C	14306	0.0170693	7.68e-07	-0.0845848	0.0254	-0.0236	0.3517	24.5558	0.00171352
genus	Lachnospiraceae UCG008	rs75356640	G	A	14306	0.0303128	9.83e-06	0.136523	0.0385	0.0047	0.9019	20.2843	0.00141588
genus	Lachnospiraceae UCG008	rs955844	A	C	14306	0.0228369	1.81e-06	0.112064	0.0362	-0.0071	0.845	24.0801	0.00168039
genus	Lachnospiraceae UCG010	rs10414815	C	T	14306	0.0230253	4.24e-06	-0.10453	0.06	-0.0636	0.2892	20.6097	0.00143856
genus	Lachnospiraceae UCG010	rs11192447	A	G	14306	0.024345	4.69e-07	0.126592	0.0583	-0.0594	0.3078	27.0391	0.00188649
genus	Lachnospiraceae UCG010	rs12346653	C	T	14306	0.0139569	2.7e-06	0.0657686	0.0307	0.0356	0.2459	22.2054	0.00154977
genus	Lachnospiraceae UCG010	rs17730011	G	A	14306	0.015706	7.85e-06	-0.0702357	0.0307	0.0079	0.796	19.9979	0.00139592
genus	Lachnospiraceae UCG010	rs2833528	T	C	14306	0.0127763	9.92e-06	0.0562148	0.026	0.004	0.8787	19.3594	0.00135141
genus	Lachnospiraceae UCG010	rs336138	G	T	14306	0.0171865	7.48e-06	0.0779543	0.0388	0.0316	0.4159	20.5734	0.00143603
genus	Lachnospiraceae UCG010	rs4576377	C	A	14306	0.0127043	7.63e-06	0.0572001	0.026	0.0143	0.5833	20.2718	0.00141501
genus	Lachnospiraceae UCG010	rs72894957	G	A	14306	0.0486425	5.68e-06	0.222263	0.0838	0.0218	0.795	20.8787	0.00145731
genus	Lachnospiraceae UCG010	rs74315802	G	T	14306	0.0183477	3.19e-06	0.0867262	0.033	-0.026	0.4311	22.3428	0.00155934
genus	Lachnospiraceae UCG010	rs9981767	A	C	14306	0.0131994	9.96e-07	0.0655062	0.029	-0.0316	0.2747	24.6295	0.00171866
genus	Lactobacillus	rs12693845	C	T	14306	0.0177429	8.96e-06	-0.0805447	0.0259	-0.0033	0.9	20.6075	0.00143841
genus	Lactobacillus	rs1530559	G	A	14306	0.0178207	4.93e-06	0.0804001	0.0255	0.0044	0.8615	20.3547	0.00142078
genus	Lactobacillus	rs16861661	G	A	14306	0.038148	1.28e-06	-0.183147	0.0505	0.0774	0.1255	23.0492	0.00160857
genus	Lactobacillus	rs62314653	C	A	14306	0.0394585	2.24e-06	0.187692	0.053	0.0292	0.5815	22.6261	0.00157909
genus	Lactobacillus	rs7399658	G	A	14306	0.0221883	3.12e-06	-0.107134	0.0327	0.0612	0.0610703	23.3135	0.00162698
genus	Lactobacillus	rs75127669	C	A	14306	0.0310414	6.83e-06	0.139784	0.0476	0.0016	0.9734	20.2783	0.00141546
genus	Lactobacillus	rs768253	T	G	14306	0.0171791	4.25e-06	-0.079195	0.0251	0.0366	0.1443	21.2518	0.00148331
genus	Lactobacillus	rs77478751	A	G	14306	0.0475759	7.33e-06	-0.219886	0.0393	-0.0183	0.642401	21.361	0.00149092
genus	Lactobacillus	rs921925	A	C	14306	0.0203229	9.72e-07	0.0985077	0.0305	-0.0125	0.681	23.4947	0.0016396
genus	Lactococcus	rs10417872	G	T	14306	0.024522	1.29e-06	-0.118306	0.0278	0.0562	0.0430002	23.2756	0.00162434
genus	Lactococcus	rs123059	C	T	14306	0.0274694	1.27e-06	0.13671	0.0304	0.0246	0.4192	24.7686	0.00172835
genus	Lactococcus	rs12621813	G	A	14306	0.0239978	6.61e-06	0.108423	0.0282	-0.01	0.723901	20.4127	0.00142483
genus	Lactococcus	rs17168302	G	A	14306	0.0424761	6.29e-06	0.191857	0.041	0.0118	0.772999	20.4017	0.00142406
genus	Lactococcus	rs2293361	C	T	14306	0.0430969	1.4e-06	-0.199221	0.0558	-0.0018	0.9743	21.3687	0.00149146
genus	Lactococcus	rs4766997	C	T	14306	0.023839	2.06e-06	0.114599	0.0253	-0.0089	0.724599	23.1092	0.00161275
genus	Lactococcus	rs55910161	C	T	14306	0.0307367	2.36e-06	0.146426	0.0397	0.0178	0.6536	22.6946	0.00158385
genus	Lactococcus	rs6674304	C	T	14306	0.0442121	6.18e-06	0.200758	0.0665	0.0594	0.3719	20.6188	0.0014392
genus	Lactococcus	rs7992246	C	T	14306	0.0230786	4.45e-06	-0.104232	0.0256	-0.0131	0.6081	20.3978	0.00142379
genus	Marvinbryantia	rs11620597	T	C	14306	0.0271688	7.8e-06	0.119479	0.0816	-0.007	0.9316	19.3394	0.00135001
genus	Marvinbryantia	rs1187983	C	T	14306	0.0193174	2.02e-06	-0.0935456	0.0414	0.001	0.9814	23.4504	0.00163651
genus	Marvinbryantia	rs146541147	G	A	14306	0.0268423	6.86e-06	0.118845	0.07	0.0482	0.490801	19.603	0.00136839
genus	Marvinbryantia	rs2724813	G	A	14306	0.0167551	6.28e-07	0.0840769	0.0295	0.0256	0.3861	25.1802	0.00175702
genus	Marvinbryantia	rs2842896	C	T	14306	0.0131146	7.25e-07	-0.0649396	0.0255	-0.006	0.8139	24.5194	0.00171099
genus	Marvinbryantia	rs2863363	G	A	14306	0.0136323	3.11e-06	-0.0634861	0.029	0.0394	0.1753	21.688	0.00151371
genus	Marvinbryantia	rs3125832	A	C	14306	0.015012	5.03e-06	0.0679323	0.0303	-0.0277	0.3595	20.4774	0.00142934
genus	Marvinbryantia	rs61884471	G	A	14306	0.0248431	1.01e-06	0.124426	0.0401	-0.0113	0.7779	25.0848	0.00175038
genus	Marvinbryantia	rs72948274	A	C	14306	0.0272212	3.26e-06	-0.126354	0.0512	-0.0102	0.8428	21.5458	0.00150381
genus	Marvinbryantia	rs8006832	G	T	14306	0.0216699	6.58e-06	-0.0952415	0.0442	0.0182	0.680201	19.317	0.00134845
genus	Methanobrevibacter	rs10202904	G	T	14306	0.0239106	3.09e-06	0.112811	0.0255	0.0193	0.449	22.2598	0.00155356
genus	Methanobrevibacter	rs1334944	T	C	14306	0.0255492	7.61e-06	0.115197	0.0279	0.0038	0.8904	20.3295	0.00141903
genus	Methanobrevibacter	rs4802933	G	A	14306	0.0308139	9.74e-06	0.135628	0.0296	-0.0003	0.9924	19.3734	0.00135238
genus	Methanobrevibacter	rs6776814	T	C	14306	0.0419905	8.05e-06	-0.188956	0.0866	0.0275	0.751299	20.2497	0.00141347
genus	Methanobrevibacter	rs76029318	T	C	14306	0.0454319	1.08e-06	0.222849	0.0516	0.013	0.8015	24.0602	0.001679
genus	Methanobrevibacter	rs894996	C	A	14306	0.0456045	3.82e-06	0.214213	0.0487	0.0474	0.3305	22.0636	0.00153989
genus	Odoribacter	rs10093869	A	G	14306	0.0125389	3.67e-06	-0.0577795	0.0254	0.0007	0.9776	21.2338	0.00148206
genus	Odoribacter	rs10423795	T	C	14306	0.0121164	6.58e-06	-0.0550695	0.0259	-0.0004	0.988	20.6574	0.00144188
genus	Odoribacter	rs28417404	A	G	14306	0.0161372	3.68e-06	-0.0726896	0.0423	0.0206	0.6256	20.2903	0.0014163
genus	Odoribacter	rs4793970	A	G	14306	0.0129154	6.03e-06	-0.0576329	0.0261	-0.0026	0.9206	19.9125	0.00138996
genus	Odoribacter	rs6856150	A	G	14306	0.0194146	6.06e-06	-0.0881922	0.0381	0.0603	0.1133	20.635	0.00144032
genus	Odoribacter	rs74553962	T	G	14306	0.0264106	9.49e-06	0.121449	0.0476	0.0548	0.2499	21.1462	0.00147595
genus	Odoribacter	rs77779484	G	A	14306	0.0268526	6.56e-07	-0.133489	0.0521	-0.0034	0.948	24.7126	0.00172445
genus	Olsenella	rs1035588	A	G	14306	0.0236848	4.86e-06	-0.108148	0.0259	-0.0121	0.6398	20.8496	0.00145528
genus	Olsenella	rs17148768	G	A	14306	0.0295602	2.2e-06	0.140434	0.0336	0.0119	0.723801	22.5699	0.00157517
genus	Olsenella	rs2759329	A	G	14306	0.0237218	3.43e-06	0.111131	0.0259	-0.0087	0.7358	21.947	0.00153176
genus	Olsenella	rs35225860	A	G	14306	0.0482391	3.87e-06	-0.223604	0.0642	0.0732	0.254	21.4863	0.00149965
genus	Olsenella	rs61090148	A	G	14306	0.0231343	6.44e-06	-0.104783	0.0253	0.0422	0.0957503	20.5149	0.00143195
genus	Olsenella	rs62112538	C	T	14306	0.0407033	1.19e-06	-0.19943	0.0402	-0.0018	0.9652	24.0061	0.00167523
genus	Olsenella	rs72691585	C	A	14306	0.0520814	2.95e-06	-0.249079	0.0367	-0.0237	0.519	22.8723	0.00159624
genus	Olsenella	rs7540303	C	T	14306	0.023638	5.32e-06	0.108044	0.026	0.0057	0.8266	20.892	0.00145824
genus	Olsenella	rs8066522	A	G	14306	0.0240379	9.7e-06	0.106529	0.0266	0.063	0.0178801	19.6401	0.00137097
genus	Olsenella	rs9460691	C	A	14306	0.0268645	7.28e-06	0.119966	0.032	0.0642	0.0445605	19.9415	0.00139199
genus	Oscillibacter	rs11627628	T	C	14306	0.0290223	1.01e-06	0.143961	0.0474	0.0291	0.5392	24.6052	0.00171697
genus	Oscillibacter	rs11990279	T	C	14306	0.0180457	4.94e-06	-0.0824934	0.0354	0.0367	0.3005	20.8973	0.00145861
genus	Oscillibacter	rs12649930	T	G	14306	0.0259612	4.09e-06	0.121589	0.0419	0.0572	0.1727	21.9351	0.00153093
genus	Oscillibacter	rs133832	A	C	14306	0.0162411	1.15e-06	-0.0795527	0.0279	0.0079	0.7758	23.9927	0.0016743
genus	Oscillibacter	rs16866406	A	G	14306	0.0208795	3.08e-06	0.0988765	0.0345	0.0039	0.9106	22.4257	0.00156512
genus	Oscillibacter	rs16934185	A	G	14306	0.028157	4.38e-06	-0.129568	0.0411	0.0166	0.6864	21.175	0.00147796
genus	Oscillibacter	rs234108	A	G	14306	0.0152632	9.16e-07	0.0749553	0.0255	-0.0083	0.7461	24.1165	0.00168292
genus	Oscillibacter	rs36095275	C	T	14306	0.0156861	1.4e-06	-0.0752368	0.0254	-0.0279	0.2722	23.0054	0.00160552
genus	Oscillibacter	rs4506202	G	A	14306	0.0152261	3.21e-06	0.0711323	0.0253	0.0461	0.0677096	21.8251	0.00152327
genus	Oscillibacter	rs61883564	A	G	14306	0.0221016	3.39e-06	-0.101351	0.0367	-0.0359	0.3282	21.0285	0.00146775
genus	Oscillibacter	rs75453768	G	T	14306	0.0268629	5.35e-06	0.12212	0.0424	-0.0417	0.3254	20.6665	0.00144252
genus	Oscillibacter	rs761240	G	T	14306	0.0388812	2.04e-06	0.17664	0.0586	-0.0514	0.3805	20.6395	0.00144064
genus	Oscillibacter	rs9393920	G	A	14306	0.0151081	9.92e-07	0.0744662	0.0262	-0.0392	0.1353	24.294	0.00169529
genus	Oscillospira	rs12206468	G	A	14306	0.0269733	1.04e-06	-0.133016	0.0466	0.0821	0.0780207	24.3187	0.00169701
genus	Oscillospira	rs12925026	T	C	14306	0.030678	9.31e-06	0.13559	0.0536	0.1048	0.0503895	19.5345	0.00136361
genus	Oscillospira	rs1954532	C	T	14306	0.0175252	2.27e-06	0.0826246	0.0315	0.0149	0.635199	22.2276	0.00155132
genus	Oscillospira	rs28889936	A	C	14306	0.0252838	3.37e-06	0.114051	0.0427	0.0392	0.3592	20.3476	0.00142029
genus	Oscillospira	rs62422654	C	T	14306	0.0198088	6.47e-06	0.0898456	0.0308	0.011	0.7201	20.572	0.00143594
genus	Oscillospira	rs72866977	A	C	14306	0.0281674	5.63e-06	-0.130569	0.0466	-0.0288	0.536801	21.4875	0.00149974
genus	Oscillospira	rs751183	C	T	14306	0.0172216	6.85e-06	0.0774322	0.0326	-0.0504	0.1224	20.216	0.00141112
genus	Oscillospira	rs8076323	A	G	14306	0.0156539	5.61e-06	0.0715392	0.0266	-0.0412	0.1218	20.8854	0.00145778
genus	Oxalobacter	rs10464997	G	A	14306	0.0294804	3.3e-06	0.137691	0.0325	0.0025	0.9386	21.8145	0.00152252
genus	Oxalobacter	rs11108500	A	G	14306	0.0427327	3.74e-06	-0.199099	0.0447	0.0368	0.4099	21.7079	0.0015151
genus	Oxalobacter	rs111966731	T	C	14306	0.047162	7.3e-06	0.213114	0.0443	-0.0194	0.6618	20.4192	0.00142529
genus	Oxalobacter	rs12002250	A	C	14306	0.0466317	1.42e-06	0.217122	0.0616	-0.0362	0.5567	21.6793	0.00151311
genus	Oxalobacter	rs1569853	T	C	14306	0.0296981	3.65e-06	-0.138078	0.0385	-0.0011	0.9775	21.6168	0.00150875
genus	Oxalobacter	rs36057338	G	T	14306	0.0421439	8.8e-07	0.207847	0.0707	-0.0172	0.8081	24.3231	0.00169731
genus	Oxalobacter	rs3862635	C	T	14306	0.0394026	9.19e-06	-0.172142	0.0432	-0.0719	0.0964695	19.0864	0.00133238
genus	Oxalobacter	rs4428215	G	A	14306	0.0242237	7.51e-08	0.130293	0.0286	-0.0313	0.2746	28.9309	0.00201821
genus	Oxalobacter	rs6000536	C	T	14306	0.0253804	2.06e-07	-0.130992	0.0336	-0.0782	0.0197702	26.6374	0.00185852
genus	Oxalobacter	rs6993398	G	A	14306	0.0278855	7.13e-06	0.127217	0.0324	-0.0028	0.93	20.8129	0.00145273
genus	Oxalobacter	rs736744	T	C	14306	0.0211262	2.57e-08	-0.117882	0.0253	0.0003	0.9904	31.1352	0.00217165
genus	Parabacteroides	rs115602804	G	A	14306	0.0222736	1.93e-06	0.10308	0.0406	0.0091	0.8227	21.4175	0.00149486
genus	Parabacteroides	rs4236095	A	G	14306	0.0157042	1.93e-06	-0.0761961	0.0414	0.0156	0.705601	23.5415	0.00164286
genus	Parabacteroides	rs60884758	C	T	14306	0.0142249	5.71e-07	-0.0702667	0.0328	-0.0518	0.1144	24.4006	0.00170272
genus	Parabacteroides	rs6657302	T	C	14306	0.0225521	9.76e-06	-0.10452	0.0517	0.0066	0.8987	21.4795	0.00149918
genus	Parabacteroides	rs7298818	C	T	14306	0.0200902	8.54e-06	0.0888832	0.0415	-0.0108	0.7941	19.5736	0.00136634
genus	Paraprevotella	rs10842464	C	T	14306	0.0172568	6.6e-06	0.0758215	0.0273	-0.035	0.2007	19.3048	0.0013476
genus	Paraprevotella	rs140997932	T	C	14306	0.0354178	2.11e-06	-0.162376	0.0543	-0.0121	0.8245	21.0184	0.00146705
genus	Paraprevotella	rs145020347	A	G	14306	0.0262323	4.03e-06	-0.12465	0.0356	0.0335	0.3475	22.5794	0.00157583
genus	Paraprevotella	rs17109926	A	G	14306	0.0216172	6.75e-06	-0.0988335	0.0284	0.0262	0.3563	20.903	0.00145901
genus	Paraprevotella	rs17785622	A	G	14306	0.0524304	1.93e-06	0.248065	0.0659	-0.0144	0.8268	22.3854	0.00156231
genus	Paraprevotella	rs2081023	A	G	14306	0.0236507	2.64e-07	-0.122561	0.0356	-0.0196	0.582	26.8545	0.00187363
genus	Paraprevotella	rs3008582	T	C	14306	0.0227246	4.36e-06	0.10572	0.0321	0.0421	0.1905	21.6432	0.00151059
genus	Paraprevotella	rs3801748	G	A	14306	0.0171691	5.2e-06	0.0779721	0.026	-0.0318	0.2209	20.6245	0.00143959
genus	Paraprevotella	rs4756632	G	T	14306	0.0289897	3.82e-06	-0.138905	0.0373	-0.0777	0.0374904	22.9588	0.00160226
genus	Paraprevotella	rs4767113	C	T	14306	0.018382	2.14e-06	0.0882466	0.0267	-0.0025	0.9246	23.0468	0.0016084
genus	Paraprevotella	rs7240324	T	G	14306	0.0226948	5.96e-06	-0.10229	0.0292	0.0021	0.9415	20.3149	0.00141801
genus	Paraprevotella	rs9602779	A	C	14306	0.0220264	6.93e-07	-0.106692	0.029	-0.0145	0.616401	23.4626	0.00163737
genus	Paraprevotella	rs9900242	A	G	14306	0.0175212	1.14e-06	-0.0852967	0.0263	0.0057	0.8289	23.6994	0.00165386
genus	Parasutterella	rs10899911	A	G	14306	0.0148151	1.15e-06	-0.0717102	0.0297	0.0042	0.8866	23.4289	0.00163502
genus	Parasutterella	rs11715853	G	A	14306	0.0146114	6.23e-06	-0.0662952	0.0274	0.0066	0.81	20.5864	0.00143694
genus	Parasutterella	rs2090816	C	A	14306	0.0177315	2.9e-06	-0.0840967	0.0326	0.0428	0.1896	22.494	0.00156988
genus	Parasutterella	rs35055552	T	C	14306	0.0235433	3.35e-06	0.109554	0.0361	0.0466	0.197	21.6532	0.00151129
genus	Parasutterella	rs55877868	A	C	14306	0.0228089	2.87e-06	-0.104458	0.0415	-0.0102	0.8059	20.9737	0.00146393
genus	Parasutterella	rs62273907	A	G	14306	0.0502262	5.88e-06	0.229468	0.0497	0.0328	0.5097	20.8729	0.00145691
genus	Parasutterella	rs6809952	G	A	14306	0.0150892	8.13e-06	-0.0684957	0.0288	0.0321	0.2653	20.606	0.0014383
genus	Parasutterella	rs6828768	C	T	14306	0.0132645	1.78e-06	0.0636852	0.0251	0.0409	0.1029	23.0513	0.00160871
genus	Parasutterella	rs7303158	C	T	14306	0.0134256	1.33e-06	0.0646859	0.0251	0.0332	0.186	23.2141	0.00162005
genus	Parasutterella	rs7311004	C	T	14306	0.0136438	5.92e-06	0.0617522	0.0252	0.0031	0.9025	20.4849	0.00142986
genus	Parasutterella	rs7572229	A	G	14306	0.0132736	6.32e-07	-0.066273	0.025	-0.0412	0.0990604	24.9285	0.00173949
genus	Parasutterella	rs78383039	T	C	14306	0.0297119	1.57e-06	-0.146315	0.0642	0.0562	0.3811	24.2503	0.00169224
genus	Parasutterella	rs8039785	G	T	14306	0.0133	3.62e-06	-0.0618345	0.0251	-0.0519	0.0384601	21.6152	0.00150864
genus	Parasutterella	rs823424	G	A	14306	0.0156958	4.95e-06	-0.0713448	0.0287	-0.015	0.602101	20.6613	0.00144216
genus	Peptococcus	rs10031059	C	T	14306	0.0225844	1.24e-07	0.121167	0.0294	-0.013	0.6579	28.784	0.00200798
genus	Peptococcus	rs11001941	G	A	14306	0.0392217	1.33e-06	-0.195611	0.0444	-0.0829	0.0621498	24.8733	0.00173565
genus	Peptococcus	rs12069354	C	T	14306	0.0379501	9.28e-06	0.16763	0.0513	0.002	0.9684	19.5109	0.00136197
genus	Peptococcus	rs2054133	A	G	14306	0.0188332	2.14e-06	-0.0895433	0.0263	-0.0307	0.2422	22.6057	0.00157766
genus	Peptococcus	rs36121075	A	G	14306	0.030628	6.99e-06	-0.14067	0.0337	-0.0119	0.724499	21.0943	0.00147234
genus	Peptococcus	rs413827	G	A	14306	0.0237523	3.3e-06	0.110229	0.0294	0.0311	0.2896	21.5368	0.00150317
genus	Peptococcus	rs5770862	T	C	14306	0.0356813	3.22e-06	0.162018	0.0432	-0.1384	0.001354	20.6179	0.00143913
genus	Peptococcus	rs6918730	A	G	14306	0.0289742	1.15e-06	-0.135311	0.052	0.0622	0.2323	21.8094	0.00152217
genus	Peptococcus	rs7033353	G	T	14306	0.018995	2.22e-06	-0.090152	0.025	-0.0255	0.3073	22.5254	0.00157207
genus	Peptococcus	rs72850165	T	C	14306	0.0300423	5.74e-06	-0.134304	0.0466	-0.0642	0.1688	19.9853	0.00139504
genus	Peptococcus	rs74592222	G	A	14306	0.0302965	8.55e-06	0.137957	0.0394	-0.0397	0.3128	20.7349	0.00144729
genus	Peptococcus	rs77681628	C	T	14306	0.0387328	2.69e-07	0.200307	0.0462	-0.0054	0.9064	26.7445	0.00186597
genus	Phascolarctobacterium	rs11929846	T	C	14306	0.0157969	8.88e-06	-0.0697199	0.0304	0.0308	0.3119	19.4791	0.00135975
genus	Phascolarctobacterium	rs12618201	A	G	14306	0.0138202	3.38e-06	0.0641657	0.0253	-0.0284	0.2616	21.5564	0.00150454
genus	Phascolarctobacterium	rs1264476	G	T	14306	0.0166041	4.3e-06	-0.0767335	0.0321	0.0469	0.1444	21.357	0.00149064
genus	Phascolarctobacterium	rs56069061	G	A	14306	0.0230694	1.87e-06	-0.111306	0.05	0.0066	0.8955	23.279	0.00162458
genus	Phascolarctobacterium	rs56157888	A	C	14306	0.0193976	1.09e-06	0.0954864	0.0302	-0.0047	0.877	24.2319	0.00169096
genus	Phascolarctobacterium	rs74540770	G	A	14306	0.0258621	3.6e-06	-0.121014	0.046	0.0467	0.3101	21.8949	0.00152813
genus	Phascolarctobacterium	rs75882962	T	C	14306	0.0190575	3.19e-07	0.0968661	0.0378	-0.0312	0.4084	25.8352	0.00180264
genus	Phascolarctobacterium	rs7982713	G	A	14306	0.0163201	9.72e-06	0.0726921	0.028	0.0108	0.6984	19.8394	0.00138487
genus	Prevotella7	rs118038478	A	G	14306	0.0468917	7.85e-06	0.205676	0.0484	0.0011	0.9815	19.2387	0.00134299
genus	Prevotella7	rs12124567	A	G	14306	0.0275017	9.49e-06	-0.121281	0.0316	0.0322	0.3078	19.4476	0.00135756
genus	Prevotella7	rs12195431	T	C	14306	0.0442322	8.73e-06	0.196528	0.0427	0.0407	0.3415	19.7411	0.00137802
genus	Prevotella7	rs2240542	C	T	14306	0.0261776	4.84e-06	0.12085	0.0284	-0.0148	0.6023	21.3125	0.00148754
genus	Prevotella7	rs2918132	T	C	14306	0.0254916	6.42e-06	0.114648	0.026	0.0043	0.8683	20.2273	0.00141191
genus	Prevotella7	rs430270	A	C	14306	0.0297055	2.87e-06	0.139155	0.0322	-0.0235	0.4652	21.9444	0.00153158
genus	Prevotella7	rs57404562	C	A	14306	0.0316057	6.22e-07	0.155486	0.0374	0.0058	0.8758	24.202	0.00168888
genus	Prevotella7	rs79263163	A	C	14306	0.031501	7.51e-06	-0.143982	0.0312	0.0102	0.7428	20.8914	0.0014582
genus	Prevotella7	rs9426434	T	C	14306	0.0278514	9.72e-06	-0.123657	0.0263	-0.0183	0.4863	19.7126	0.00137603
genus	Prevotella7	rs9608249	A	G	14306	0.0336317	2.07e-06	-0.158213	0.0395	-0.0014	0.9715	22.1303	0.00154453
genus	Prevotella7	rs9959718	G	A	14306	0.0275361	1.9e-06	0.133012	0.0311	-0.0208	0.503499	23.3333	0.00162836
genus	Prevotella9	rs111509883	T	C	14306	0.0347624	1.24e-06	0.171131	0.0408	0.0469	0.2502	24.2347	0.00169116
genus	Prevotella9	rs11685699	C	T	14306	0.0295665	2.03e-06	-0.141357	0.047	-0.0427	0.3632	22.8578	0.00159523
genus	Prevotella9	rs117271932	A	G	14306	0.0440393	2.82e-06	0.208089	0.054	-0.0332	0.538801	22.3263	0.0015582
genus	Prevotella9	rs12648235	T	C	14306	0.0177676	7.39e-06	0.0785902	0.0296	-0.0457	0.1222	19.565	0.00136574
genus	Prevotella9	rs1304512	G	A	14306	0.0165885	5.29e-06	0.0761593	0.0283	0.0084	0.765701	21.0781	0.00147121
genus	Prevotella9	rs2104588	C	T	14306	0.023773	8.13e-06	-0.105558	0.0543	-0.0051	0.9257	19.7158	0.00137625
genus	Prevotella9	rs2495052	A	G	14306	0.0188523	8.97e-06	0.0838978	0.0355	-0.0112	0.752199	19.8049	0.00138246
genus	Prevotella9	rs2683313	G	A	14306	0.0151603	1.69e-06	0.0724576	0.0269	-0.0266	0.3239	22.843	0.00159419
genus	Prevotella9	rs4968431	G	T	14306	0.0144162	8.58e-06	0.0640113	0.0263	0.0277	0.294	19.7157	0.00137624
genus	Prevotella9	rs7237249	C	T	14306	0.0182126	8.93e-06	-0.0823764	0.0321	-0.0169	0.5981	20.4579	0.00142798
genus	Prevotella9	rs72815774	T	C	14306	0.0393068	8.78e-06	-0.176186	0.0561	-0.0744	0.1848	20.0913	0.00140243
genus	Prevotella9	rs746764	T	C	14306	0.0193245	2.04e-06	-0.0915771	0.0306	-0.0269	0.3782	22.4573	0.00156732
genus	Prevotella9	rs7976209	T	C	14306	0.0197951	7.28e-06	-0.0870786	0.0344	0.0304	0.3772	19.3512	0.00135083
genus	Prevotella9	rs9428102	A	G	14306	0.0176068	4.62e-06	-0.0778845	0.0301	0.0238	0.4281	19.5678	0.00136593
genus	Prevotella9	rs9613013	G	A	14306	0.0202697	6.1e-06	0.0917591	0.0383	-0.0035	0.9277	20.4929	0.00143042
genus	Rikenellaceae RC9 gut group	rs12501673	A	G	14306	0.0262253	6.29e-06	0.116395	0.0283	0	0.9989	19.6983	0.00137503
genus	Rikenellaceae RC9 gut group	rs17032291	T	C	14306	0.0368251	6.61e-06	-0.169579	0.0383	0.0541	0.1576	21.2059	0.00148011
genus	Rikenellaceae RC9 gut group	rs17582787	A	G	14306	0.0339924	3.55e-06	-0.157739	0.0336	0.0541	0.108	21.5335	0.00150294
genus	Rikenellaceae RC9 gut group	rs2074881	T	C	14306	0.032391	9.45e-06	-0.142236	0.0372	0.0231	0.533499	19.2828	0.00134607
genus	Rikenellaceae RC9 gut group	rs2900503	T	G	14306	0.0326671	1.55e-07	0.172329	0.0342	-0.0063	0.855	27.8289	0.00194148
genus	Rikenellaceae RC9 gut group	rs2998141	C	T	14306	0.0293073	4.42e-06	0.136346	0.0295	0.0291	0.3243	21.6438	0.00151063
genus	Rikenellaceae RC9 gut group	rs4270579	A	G	14306	0.0271041	5.46e-06	0.118021	0.0269	0.0046	0.865	18.9604	0.0013236
genus	Rikenellaceae RC9 gut group	rs4717843	G	T	14306	0.0260548	4.72e-06	-0.119376	0.0254	0.0247	0.3291	20.9922	0.00146522
genus	Rikenellaceae RC9 gut group	rs7712231	A	G	14306	0.0350462	7.97e-06	0.156284	0.037	-0.0359	0.3321	19.886	0.00138812
genus	Rikenellaceae RC9 gut group	rs80309088	G	A	14306	0.0383423	4.56e-06	0.17405	0.0384	-0.0344	0.3711	20.6059	0.0014383
genus	Rikenellaceae RC9 gut group	rs9887954	G	A	14306	0.0249013	4.81e-06	-0.114849	0.0255	0.0093	0.7153	21.2721	0.00148473
genus	Romboutsia	rs10279978	A	G	14306	0.0127675	1.17e-06	-0.0622202	0.027	0.045	0.0954289	23.7493	0.00165734
genus	Romboutsia	rs11221428	T	C	14306	0.0158263	6.49e-06	-0.0726779	0.0299	0.0185	0.5351	21.0885	0.00147193
genus	Romboutsia	rs16843578	C	T	14306	0.0196779	5.08e-06	-0.0875276	0.056	0.0341	0.5428	19.7848	0.00138106
genus	Romboutsia	rs28603357	T	C	14306	0.0474739	8.52e-06	-0.214911	0.0894	-0.0575	0.52	20.4931	0.00143043
genus	Romboutsia	rs34302036	G	A	14306	0.0120835	5.88e-06	-0.0550261	0.0253	-0.0434	0.0865307	20.7373	0.00144745
genus	Romboutsia	rs61841503	G	A	14306	0.0171454	4e-08	0.092888	0.0374	-0.0359	0.3371	29.3511	0.00204746
genus	Romboutsia	rs62504452	A	G	14306	0.0156654	4.66e-06	-0.0710048	0.0361	0.0352	0.3294	20.5444	0.00143401
genus	Romboutsia	rs7109293	A	G	14306	0.0205738	6.98e-06	0.0919112	0.0396	-0.1286	0.00116099	19.9576	0.00139311
genus	Romboutsia	rs75200530	T	G	14306	0.0421065	5.07e-06	-0.190644	0.0742	-0.0795	0.2839	20.4997	0.0014309
genus	Romboutsia	rs75987356	G	A	14306	0.0280454	6.71e-06	-0.129578	0.0474	0.0121	0.7982	21.3471	0.00148996
genus	Romboutsia	rs77702691	A	G	14306	0.0208544	7.37e-06	-0.094406	0.0443	0.0437	0.3243	20.4929	0.00143042
genus	Romboutsia	rs9389266	T	G	14306	0.0162353	9.38e-06	0.0722815	0.0327	0.0127	0.6968	19.8214	0.00138361
genus	Romboutsia	rs9567264	C	T	14306	0.0127495	5.76e-06	0.0580018	0.0264	0.0299	0.2577	20.6965	0.00144461
genus	Roseburia	rs12740451	T	C	14306	0.0153607	7.34e-06	0.0697527	0.0368	-0.0175	0.634	20.6205	0.00143932
genus	Roseburia	rs16910295	T	C	14306	0.020957	2.91e-06	-0.0980434	0.0554	0.0096	0.8621	21.8866	0.00152755
genus	Roseburia	rs2160994	C	T	14306	0.0112481	9.7e-07	-0.0550687	0.0266	0.0233	0.3811	23.9691	0.00167265
genus	Roseburia	rs2943022	T	C	14306	0.0106763	4.11e-06	0.0493786	0.0254	0.0049	0.8472	21.3912	0.00149303
genus	Roseburia	rs302266	T	C	14306	0.0172985	8.13e-06	-0.0777312	0.0379	-0.0341	0.3675	20.1917	0.00140943
genus	Roseburia	rs329182	T	C	14306	0.0152884	5.9e-06	0.0690327	0.034	0.047	0.1669	20.3885	0.00142314
genus	Roseburia	rs55858165	A	C	14306	0.0404954	9.99e-06	0.179284	0.0654	0.128	0.0503802	19.6007	0.00136823
genus	Roseburia	rs57466170	C	T	14306	0.0171601	8.3e-06	0.0741405	0.0478	-0.0386	0.4189	18.6669	0.00130313
genus	Roseburia	rs6445851	A	G	14306	0.0108158	3.53e-06	0.0497336	0.0258	0.0028	0.9147	21.1438	0.00147578
genus	Roseburia	rs6930661	C	T	14306	0.0204975	2.48e-06	-0.0961587	0.0526	-0.0497	0.3449	22.0077	0.00153599
genus	Roseburia	rs75326254	C	T	14306	0.0230897	7.5e-06	-0.104628	0.0525	0.0662	0.2068	20.5333	0.00143324
genus	Roseburia	rs78753150	A	C	14306	0.0214067	9.98e-06	0.0968739	0.0421	0.0386	0.3589	20.4793	0.00142947
genus	Roseburia	rs9300744	C	T	14306	0.0126228	4.75e-06	-0.0588452	0.0328	-0.0168	0.6076	21.7325	0.00151682
genus	Ruminiclostridium5	rs10827477	A	G	14306	0.0115163	2.19e-06	-0.0547387	0.0263	-0.0369	0.1607	22.5924	0.00157674
genus	Ruminiclostridium5	rs113753996	T	C	14306	0.0174463	3.99e-06	0.0820689	0.0324	0.0511	0.115	22.1284	0.0015444
genus	Ruminiclostridium5	rs1223978	C	T	14306	0.0108254	8.16e-06	-0.0484169	0.0251	0.0363	0.1483	20.0035	0.00139631
genus	Ruminiclostridium5	rs1492620	T	C	14306	0.0180073	3.53e-06	-0.0830505	0.0376	-0.0139	0.7103	21.271	0.00148465
genus	Ruminiclostridium5	rs2482038	C	A	14306	0.0108777	1.7e-06	0.0518991	0.0256	-0.0341	0.1829	22.7638	0.00158868
genus	Ruminiclostridium5	rs2791343	T	C	14306	0.0113369	5.54e-06	0.051717	0.0255	0.0277	0.2768	20.8103	0.00145254
genus	Ruminiclostridium5	rs2833828	G	A	14306	0.0108702	6.82e-06	0.0489617	0.0254	0.0209	0.4108	20.2879	0.00141613
genus	Ruminiclostridium5	rs4955951	A	G	14306	0.0165826	9.96e-06	-0.0713749	0.039	-0.0445	0.2543	18.5262	0.00129332
genus	Ruminiclostridium5	rs6121460	G	A	14306	0.0199206	2.64e-06	0.0932955	0.0468	-0.0735	0.1161	21.9339	0.00153085
genus	Ruminiclostridium5	rs79968837	A	G	14306	0.0193507	1.15e-06	-0.0950311	0.057	-0.0163	0.775001	24.1178	0.00168302
genus	Ruminiclostridium5	rs8053158	G	A	14306	0.0159151	5.9e-06	0.0740543	0.0386	0.0081	0.8347	21.6512	0.00151115
genus	Ruminiclostridium6	rs10829821	T	C	14306	0.0216072	3.47e-06	-0.097606	0.0439	0.0164	0.708101	20.4059	0.00142436
genus	Ruminiclostridium6	rs116969552	A	G	14306	0.0376681	9.16e-06	-0.166823	0.0756	-0.0675	0.3718	19.6139	0.00136915
genus	Ruminiclostridium6	rs11992182	A	C	14306	0.0137876	4.65e-06	0.0625299	0.0299	0.0069	0.8176	20.5683	0.00143567
genus	Ruminiclostridium6	rs2548459	C	T	14306	0.0122755	6.4e-06	0.0554866	0.0253	0.0272	0.2827	20.4314	0.00142613
genus	Ruminiclostridium6	rs35362464	C	A	14306	0.0165387	8.99e-06	0.0720077	0.0359	-0.0021	0.9528	18.9564	0.00132331
genus	Ruminiclostridium6	rs61060922	T	G	14306	0.0322283	1.09e-06	0.15913	0.0703	-0.1006	0.1523	24.3798	0.00170126
genus	Ruminiclostridium6	rs663262	C	T	14306	0.0310715	3.39e-06	0.13498	0.0702	0.0096	0.8917	18.8718	0.00131742
genus	Ruminiclostridium6	rs67479537	T	C	14306	0.026487	9.3e-06	0.118994	0.0594	-0.0243	0.6818	20.1829	0.00140882
genus	Ruminiclostridium6	rs71414120	T	G	14306	0.0406434	1.08e-06	0.200894	0.0571	-0.0747	0.1905	24.4317	0.00170488
genus	Ruminiclostridium6	rs72991535	T	G	14306	0.0295174	4.95e-06	0.135604	0.0684	-0.048	0.4823	21.1052	0.00147309
genus	Ruminiclostridium6	rs73176030	T	C	14306	0.013208	7.29e-06	0.058665	0.0282	-0.046	0.103	19.728	0.00137711
genus	Ruminiclostridium6	rs77193512	A	G	14306	0.0153163	1.3e-06	0.0736533	0.029	-0.0389	0.1795	23.1247	0.00161383
genus	Ruminiclostridium6	rs792058	G	A	14306	0.0125423	8.58e-06	0.0554234	0.0254	0.034	0.1808	19.5268	0.00136308
genus	Ruminiclostridium6	rs79968172	G	A	14306	0.0243083	1.66e-06	0.11614	0.0529	0.0307	0.5619	22.8273	0.0015931
genus	Ruminiclostridium6	rs9555756	A	C	14306	0.0176692	7.1e-06	-0.0804138	0.0446	0.0063	0.8879	20.7123	0.00144571
genus	Ruminiclostridium9	rs12040548	G	T	14306	0.0122359	3.15e-06	0.0570422	0.0281	-0.0563	0.0451804	21.7331	0.00151685
genus	Ruminiclostridium9	rs6082461	C	A	14306	0.0131004	4.87e-06	-0.0586425	0.0311	0.0311	0.3177	20.0381	0.00139872
genus	Ruminiclostridium9	rs7137760	C	T	14306	0.0112182	7.07e-06	0.050797	0.0252	0.0146	0.560701	20.5036	0.00143116
genus	Ruminiclostridium9	rs74303178	T	C	14306	0.0119274	7.92e-06	0.0532742	0.0269	0.0247	0.3589	19.95	0.00139258
genus	Ruminiclostridium9	rs78191726	T	C	14306	0.0210206	7.58e-06	0.0944998	0.0486	-0.0122	0.8023	20.2102	0.00141072
genus	Ruminiclostridium9	rs918449	G	A	14306	0.0197177	2.56e-06	0.0950908	0.049	0.0766	0.1178	23.2576	0.00162308
genus	Ruminiclostridium9	rs9522712	T	C	14306	0.0154939	4.66e-06	0.0699728	0.0352	-0.0063	0.8583	20.3956	0.00142364
genus	Ruminiclostridium9	rs9809789	C	T	14306	0.0159673	8.72e-06	-0.0717454	0.0326	-0.0314	0.3358	20.1895	0.00140927
genus	Ruminococcaceae NK4A214 group	rs11241747	T	C	14306	0.0120035	6.59e-06	-0.0533858	0.0276	-0.0486	0.0782997	19.7804	0.00138076
genus	Ruminococcaceae NK4A214 group	rs11586410	G	A	14306	0.0169937	3.66e-07	-0.0863422	0.0347	0.0161	0.643	25.8149	0.00180123
genus	Ruminococcaceae NK4A214 group	rs12642039	C	T	14306	0.0119397	3.43e-06	0.0553003	0.026	0.0162	0.532299	21.452	0.00149727
genus	Ruminococcaceae NK4A214 group	rs12731	A	G	14306	0.0115053	4.87e-06	-0.0527684	0.0258	0.0169	0.5113	21.0355	0.00146824
genus	Ruminococcaceae NK4A214 group	rs13087692	G	T	14306	0.012594	8.69e-06	-0.0574623	0.0273	0.0169	0.5366	20.818	0.00145308
genus	Ruminococcaceae NK4A214 group	rs136761	A	G	14306	0.0119155	8.15e-07	0.0587521	0.0262	0.0169	0.5177	24.3121	0.00169655
genus	Ruminococcaceae NK4A214 group	rs147475196	A	G	14306	0.0295196	4.72e-06	-0.133769	0.0407	0.0255	0.5311	20.5348	0.00143334
genus	Ruminococcaceae NK4A214 group	rs35559912	T	C	14306	0.0203674	4.89e-06	-0.0925071	0.0386	-0.0249	0.518601	20.629	0.00143991
genus	Ruminococcaceae NK4A214 group	rs4814689	C	T	14306	0.0230708	4.55e-06	-0.1083	0.0607	-0.1344	0.0268201	22.0359	0.00153796
genus	Ruminococcaceae NK4A214 group	rs5994253	A	G	14306	0.0157621	2.35e-07	-0.0811302	0.0361	0.0145	0.689	26.4934	0.00184848
genus	Ruminococcaceae NK4A214 group	rs62027366	T	C	14306	0.0137612	6.58e-06	0.0615389	0.0313	0.0037	0.9065	19.998	0.00139592
genus	Ruminococcaceae NK4A214 group	rs6681678	T	C	14306	0.024	9.05e-06	0.100174	0.0695	-0.0312	0.653899	17.4216	0.0012163
genus	Ruminococcaceae NK4A214 group	rs7573569	T	C	14306	0.0233638	3.23e-06	0.107739	0.052	0.0169	0.745399	21.2647	0.00148421
genus	Ruminococcaceae UCG002	rs10916131	C	T	14306	0.0146753	2.87e-06	-0.069333	0.0341	-0.0137	0.6872	22.3206	0.0015578
genus	Ruminococcaceae UCG002	rs10927423	C	A	14306	0.0147712	8.5e-07	-0.0713617	0.0327	-0.0627	0.0551201	23.3399	0.00162882
genus	Ruminococcaceae UCG002	rs10964441	G	A	14306	0.034486	7.45e-06	-0.14906	0.0415	-0.0462	0.2655	18.6826	0.00130422
genus	Ruminococcaceae UCG002	rs113147300	A	G	14306	0.0164562	7.69e-06	-0.075842	0.0365	-0.0102	0.7802	21.2403	0.00148251
genus	Ruminococcaceae UCG002	rs11607472	A	G	14306	0.0176325	7.19e-06	-0.0780229	0.0496	-0.0064	0.8978	19.5802	0.0013668
genus	Ruminococcaceae UCG002	rs116974815	C	A	14306	0.0396566	2.03e-06	-0.189731	0.0503	0.0104	0.8356	22.89	0.00159747
genus	Ruminococcaceae UCG002	rs11750293	G	T	14306	0.0120512	1.76e-06	-0.0578304	0.0261	-0.0106	0.6856	23.0278	0.00160707
genus	Ruminococcaceae UCG002	rs12463378	A	G	14306	0.0112086	2.96e-06	-0.0522061	0.0274	-0.0178	0.5155	21.694	0.00151413
genus	Ruminococcaceae UCG002	rs15256	C	T	14306	0.016834	9.46e-06	0.0732376	0.0386	-0.0096	0.8034	18.9275	0.0013213
genus	Ruminococcaceae UCG002	rs55793120	T	C	14306	0.027414	4.81e-07	0.137396	0.0529	-0.0355	0.5022	25.1191	0.00175276
genus	Ruminococcaceae UCG002	rs56030423	G	A	14306	0.0216344	6.3e-06	-0.0982874	0.0488	0.0137	0.778901	20.6398	0.00144066
genus	Ruminococcaceae UCG002	rs57079348	T	G	14306	0.0172819	7.22e-06	-0.0765729	0.0539	-0.0384	0.4759	19.6321	0.00137042
genus	Ruminococcaceae UCG002	rs6542556	G	A	14306	0.011406	7.86e-06	-0.050974	0.0259	-0.0281	0.2776	19.9724	0.00139414
genus	Ruminococcaceae UCG002	rs6793778	T	C	14306	0.0125258	9.81e-06	0.0558706	0.0284	0.0207	0.4665	19.8955	0.00138878
genus	Ruminococcaceae UCG002	rs7120052	A	C	14306	0.0135523	1.97e-06	0.0624796	0.0317	-0.0015	0.9631	21.2545	0.0014835
genus	Ruminococcaceae UCG002	rs7155595	C	A	14306	0.0116986	1.15e-06	0.0569929	0.0273	-0.0122	0.655901	23.7342	0.00165629
genus	Ruminococcaceae UCG002	rs7249614	G	A	14306	0.0110807	9.07e-06	0.0492778	0.0258	0.0396	0.1242	19.7774	0.00138054
genus	Ruminococcaceae UCG002	rs7342369	A	C	14306	0.0116023	5.66e-06	0.0527803	0.0288	0.0376	0.1921	20.6945	0.00144447
genus	Ruminococcaceae UCG002	rs76847269	A	G	14306	0.0356151	5.17e-06	0.163508	0.0788	-0.1379	0.0799208	21.077	0.00147113
genus	Ruminococcaceae UCG002	rs77564310	A	C	14306	0.0140855	3.29e-07	-0.0713093	0.0308	0.0087	0.7776	25.63	0.00178835
genus	Ruminococcaceae UCG002	rs79016051	C	T	14306	0.0189424	2.34e-06	-0.0887747	0.0372	0.0177	0.6329	21.9638	0.00153294
genus	Ruminococcaceae UCG002	rs882348	A	G	14306	0.0178618	5.45e-06	-0.0799946	0.0386	0.0268	0.4881	20.0572	0.00140005
genus	Ruminococcaceae UCG003	rs10490280	C	T	14306	0.0143309	4.16e-06	-0.0672094	0.0321	0.0018	0.9544	21.9944	0.00153507
genus	Ruminococcaceae UCG003	rs11243416	T	C	14306	0.0191203	1.67e-06	-0.0925653	0.0491	-0.042	0.3925	23.4373	0.0016356
genus	Ruminococcaceae UCG003	rs11613919	G	T	14306	0.0155716	1.63e-06	0.0727604	0.0301	-0.0094	0.753999	21.8335	0.00152385
genus	Ruminococcaceae UCG003	rs16959793	A	C	14306	0.0131259	2.22e-06	-0.062527	0.0255	-0.0156	0.5407	22.6922	0.00158369
genus	Ruminococcaceae UCG003	rs2523124	C	T	14306	0.0120823	5.78e-06	0.0546625	0.0255	0.0187	0.4637	20.4682	0.0014287
genus	Ruminococcaceae UCG003	rs3013089	G	A	14306	0.0120346	4.38e-06	-0.0551473	0.026	-0.0164	0.5277	20.9984	0.00146565
genus	Ruminococcaceae UCG003	rs4452755	A	C	14306	0.0134741	3.29e-06	-0.0634463	0.0265	0.0288	0.2772	22.1724	0.00154747
genus	Ruminococcaceae UCG003	rs4532474	G	A	14306	0.017045	4.82e-06	0.0769231	0.0338	-0.015	0.657099	20.3666	0.00142162
genus	Ruminococcaceae UCG003	rs646327	G	A	14306	0.0118369	7.83e-07	0.0586696	0.0254	0.0254	0.3159	24.5669	0.0017143
genus	Ruminococcaceae UCG003	rs6759615	A	G	14306	0.0200204	7.86e-07	0.102523	0.0423	0.0069	0.8702	26.2239	0.00182972
genus	Ruminococcaceae UCG003	rs73341549	T	C	14306	0.0318768	1.51e-07	-0.169857	0.0537	-0.0207	0.6999	28.3934	0.00198079
genus	Ruminococcaceae UCG003	rs78720113	A	G	14306	0.0249601	7.59e-06	-0.115348	0.0467	0.0263	0.573801	21.3564	0.0014906
genus	Ruminococcaceae UCG004	rs10976229	T	G	14306	0.0214554	7.04e-06	0.095976	0.0373	-0.0071	0.8484	20.0102	0.00139678
genus	Ruminococcaceae UCG004	rs11961899	G	A	14306	0.0161381	9.18e-06	-0.0707825	0.0278	0.001	0.9725	19.2374	0.0013429
genus	Ruminococcaceae UCG004	rs12125734	G	T	14306	0.0257416	2.09e-07	0.133972	0.0431	0.0752	0.0807607	27.0868	0.00188981
genus	Ruminococcaceae UCG004	rs2248146	T	C	14306	0.0153649	8.2e-06	0.0689452	0.0262	-0.0071	0.7857	20.1349	0.00140546
genus	Ruminococcaceae UCG004	rs3800154	A	C	14306	0.0177639	6.12e-06	-0.0797959	0.0284	0.0562	0.0479303	20.1783	0.00140849
genus	Ruminococcaceae UCG004	rs511258	G	A	14306	0.0162475	4.52e-06	-0.0757474	0.032	-0.0047	0.8837	21.7351	0.001517
genus	Ruminococcaceae UCG004	rs550351	A	C	14306	0.018003	9.43e-06	0.078587	0.0253	0.0089	0.7251	19.0551	0.0013302
genus	Ruminococcaceae UCG004	rs6769553	A	G	14306	0.0157451	7.91e-08	0.0849743	0.0285	-0.0388	0.1733	29.1262	0.00203181
genus	Ruminococcaceae UCG004	rs7569771	A	G	14306	0.0170308	8.12e-06	-0.075914	0.0292	-0.0352	0.2292	19.8689	0.00138692
genus	Ruminococcaceae UCG004	rs872501	G	A	14306	0.025946	5.81e-06	0.116125	0.0477	-0.0504	0.2912	20.0314	0.00139825
genus	Ruminococcaceae UCG004	rs9818949	T	G	14306	0.0188671	5.39e-06	-0.0859927	0.0317	-0.0159	0.6157	20.7737	0.00144999
genus	Ruminococcaceae UCG005	rs10873449	C	T	14306	0.0143973	4.11e-06	-0.0654843	0.0317	-0.0042	0.8945	20.6877	0.001444
genus	Ruminococcaceae UCG005	rs10937802	A	G	14306	0.0168226	8.17e-06	-0.0755811	0.0386	-0.0288	0.4562	20.1855	0.001409
genus	Ruminococcaceae UCG005	rs10950694	C	T	14306	0.011412	4.3e-07	-0.0577628	0.026	0.0361	0.1652	25.6196	0.00178763
genus	Ruminococcaceae UCG005	rs114279581	A	G	14306	0.0316034	3.22e-06	-0.146604	0.0473	0.0478	0.3116	21.5191	0.00150194
genus	Ruminococcaceae UCG005	rs12288512	A	G	14306	0.0144356	3.1e-06	0.066635	0.0293	-0.0132	0.6531	21.3076	0.0014872
genus	Ruminococcaceae UCG005	rs12458218	T	C	14306	0.0144525	2.41e-06	0.0677322	0.0323	0.0018	0.9551	21.9636	0.00153292
genus	Ruminococcaceae UCG005	rs2893871	G	A	14306	0.015548	3.54e-06	-0.073644	0.04	-0.0117	0.7692	22.435	0.00156577
genus	Ruminococcaceae UCG005	rs34781347	G	A	14306	0.0386484	6.05e-07	0.188685	0.0488	0.0454	0.3529	23.8348	0.0016633
genus	Ruminococcaceae UCG005	rs55793120	T	C	14306	0.0279546	7.37e-06	0.121548	0.0529	-0.0355	0.5022	18.9055	0.00131977
genus	Ruminococcaceae UCG005	rs72776570	C	A	14306	0.0197179	5.36e-06	0.087067	0.0422	0.0488	0.2479	19.4978	0.00136106
genus	Ruminococcaceae UCG005	rs7449320	C	A	14306	0.0130836	4.81e-06	0.0599163	0.0296	-0.0234	0.4297	20.9718	0.0014638
genus	Ruminococcaceae UCG005	rs7555878	G	A	14306	0.0125277	2.81e-06	-0.0586677	0.029	0.0262	0.366	21.9308	0.00153064
genus	Ruminococcaceae UCG005	rs7586445	G	A	14306	0.0176458	8.81e-06	0.0782349	0.0371	0.0493	0.1843	19.6571	0.00137216
genus	Ruminococcaceae UCG005	rs898577	C	T	14306	0.0286671	7.46e-06	0.123012	0.0544	0.0029	0.9578	18.4131	0.00128544
genus	Ruminococcaceae UCG009	rs113006825	T	C	14306	0.0208035	7.98e-06	-0.0928893	0.0308	0.0284	0.3571	19.9369	0.00139167
genus	Ruminococcaceae UCG009	rs12508214	C	T	14306	0.0168937	4.75e-06	-0.0774649	0.0267	-0.0072	0.788301	21.0262	0.00146759
genus	Ruminococcaceae UCG009	rs138460696	A	G	14306	0.0315794	9.81e-06	0.139274	0.0479	0.0037	0.939	19.4506	0.00135776
genus	Ruminococcaceae UCG009	rs1550196	A	G	14306	0.0262478	1.13e-06	-0.130842	0.042	-0.0376	0.37	24.849	0.00173395
genus	Ruminococcaceae UCG009	rs2058609	G	A	14306	0.017472	3.12e-06	-0.0816464	0.028	-0.025	0.3728	21.8368	0.00152408
genus	Ruminococcaceae UCG009	rs2192926	A	G	14306	0.0192989	4.88e-06	-0.089048	0.0267	-0.0081	0.760901	21.2904	0.001486
genus	Ruminococcaceae UCG009	rs4079028	C	T	14306	0.019936	3.28e-06	0.0915623	0.0293	0.015	0.6089	21.0939	0.00147231
genus	Ruminococcaceae UCG009	rs4708333	T	G	14306	0.0174757	1.56e-06	-0.084033	0.0265	-0.0295	0.2656	23.1223	0.00161366
genus	Ruminococcaceae UCG009	rs6952765	G	A	14306	0.0166777	8.13e-06	0.0732099	0.0269	0.0218	0.4166	19.2694	0.00134513
genus	Ruminococcaceae UCG009	rs758191	T	G	14306	0.0375113	9.01e-06	0.17702	0.0422	-0.0204	0.628801	22.27	0.00155427
genus	Ruminococcaceae UCG009	rs78410648	A	G	14306	0.0277317	9.67e-06	0.120989	0.0404	-0.0256	0.525801	19.0344	0.00132875
genus	Ruminococcaceae UCG009	rs9558661	T	C	14306	0.0200739	7.01e-06	-0.0897823	0.0313	-0.0032	0.9176	20.0041	0.00139635
genus	Ruminococcaceae UCG010	rs12597105	A	G	14306	0.0144415	4.87e-06	-0.0670855	0.032	0.034	0.2881	21.5791	0.00150612
genus	Ruminococcaceae UCG010	rs2820282	C	A	14306	0.0125917	2.85e-06	0.0592304	0.0258	0.0058	0.8213	22.1269	0.0015443
genus	Ruminococcaceae UCG010	rs682403	A	G	14306	0.0124671	2.37e-06	-0.0588161	0.025	-0.0069	0.781	22.2567	0.00155335
genus	Ruminococcaceae UCG010	rs6958419	C	T	14306	0.0124994	2.84e-06	-0.0585718	0.025	0.0238	0.3421	21.9583	0.00153255
genus	Ruminococcaceae UCG010	rs73218807	G	A	14306	0.0367938	6.43e-06	-0.166211	0.0457	-0.0332	0.4673	20.4066	0.0014244
genus	Ruminococcaceae UCG010	rs7441445	T	C	14306	0.0126502	6.8e-06	0.05695	0.0251	-0.0128	0.6109	20.2671	0.00141468
genus	Ruminococcaceae UCG011	rs10274562	C	T	14306	0.0244556	6.5e-06	0.110917	0.0258	0.0198	0.4418	20.5703	0.00143581
genus	Ruminococcaceae UCG011	rs12636310	G	A	14306	0.0282037	2.81e-06	0.132725	0.0289	0.0459	0.1123	22.1459	0.00154562
genus	Ruminococcaceae UCG011	rs12724320	C	T	14306	0.0249229	1.52e-06	-0.120881	0.0257	0.0194	0.4518	23.5244	0.00164167
genus	Ruminococcaceae UCG011	rs1416041	A	C	14306	0.0339898	7.04e-08	-0.182339	0.0309	-0.0133	0.667	28.7781	0.00200757
genus	Ruminococcaceae UCG011	rs2729556	T	C	14306	0.0233699	3.19e-06	0.109097	0.0252	0.0639	0.0112101	21.7927	0.00152101
genus	Ruminococcaceae UCG011	rs4490371	T	C	14306	0.0248963	7.75e-06	-0.111816	0.0256	-0.0112	0.663201	20.1715	0.00140802
genus	Ruminococcaceae UCG011	rs79113084	C	T	14306	0.0317519	2.06e-06	-0.152166	0.0409	0.0063	0.8772	22.9666	0.00160281
genus	Ruminococcaceae UCG011	rs9729514	G	A	14306	0.0394616	2.37e-06	-0.184934	0.0432	-0.1225	0.004561	21.9626	0.00153285
genus	Ruminococcaceae UCG013	rs11581881	C	T	14306	0.0144736	4.73e-06	0.0661211	0.0301	-0.0337	0.2628	20.8702	0.00145672
genus	Ruminococcaceae UCG013	rs12189346	G	A	14306	0.014558	1.68e-06	0.0684961	0.0322	-0.0074	0.8178	22.1375	0.00154504
genus	Ruminococcaceae UCG013	rs12336782	T	C	14306	0.0189311	8.6e-06	-0.0856047	0.0475	0.0502	0.2899	20.4477	0.00142727
genus	Ruminococcaceae UCG013	rs12485353	G	A	14306	0.0130847	4.19e-06	-0.0607903	0.0289	-0.0317	0.274	21.5845	0.0015065
genus	Ruminococcaceae UCG013	rs12781711	C	T	14306	0.0117477	2.55e-08	-0.0656129	0.0289	-0.0268	0.3523	31.1941	0.00217575
genus	Ruminococcaceae UCG013	rs16918863	A	C	14306	0.0240157	4.15e-06	0.111491	0.0514	0.0142	0.782899	21.5521	0.00150424
genus	Ruminococcaceae UCG013	rs2730183	G	A	14306	0.0109907	8.44e-06	-0.0488692	0.0255	0.0145	0.5703	19.7706	0.00138007
genus	Ruminococcaceae UCG013	rs4385846	T	G	14306	0.0131807	6.46e-06	-0.0598404	0.0317	-0.048	0.1297	20.6116	0.00143869
genus	Ruminococcaceae UCG013	rs75088940	T	C	14306	0.0200712	2.55e-06	-0.0942968	0.0493	-0.0005	0.9912	22.0723	0.00154049
genus	Ruminococcaceae UCG013	rs76973485	G	T	14306	0.0418213	3.35e-06	0.194976	0.0641	-0.0185	0.7733	21.7354	0.00151701
genus	Ruminococcaceae UCG013	rs7784330	A	G	14306	0.0112066	8.16e-06	0.0498329	0.0261	0.0202	0.439	19.7735	0.00138028
genus	Ruminococcaceae UCG013	rs9313055	T	C	14306	0.023446	9.55e-06	0.105087	0.0459	-0.0342	0.4553	20.0891	0.00140227
genus	Ruminococcaceae UCG014	rs10495392	T	C	14306	0.0187194	9.96e-06	0.082486	0.0478	-0.0217	0.6489	19.4168	0.00135541
genus	Ruminococcaceae UCG014	rs10791168	G	A	14306	0.0150069	9.76e-06	0.0664624	0.0327	0.0494	0.1311	19.6142	0.00136917
genus	Ruminococcaceae UCG014	rs10941294	C	T	14306	0.0260017	2.4e-06	-0.122057	0.0549	-0.0253	0.645199	22.0354	0.00153793
genus	Ruminococcaceae UCG014	rs115777838	T	C	14306	0.0386643	4.62e-07	-0.18835	0.0397	0.0166	0.6754	23.7307	0.00165605
genus	Ruminococcaceae UCG014	rs12638134	T	G	14306	0.0119657	1.21e-06	0.0582548	0.0253	0.0177	0.4837	23.7021	0.00165406
genus	Ruminococcaceae UCG014	rs34402072	C	T	14306	0.0156083	9.8e-06	-0.0688023	0.0356	0.0702	0.0482303	19.431	0.0013564
genus	Ruminococcaceae UCG014	rs56105232	G	A	14306	0.0299132	2.91e-06	0.139276	0.0537	-0.0794	0.1393	21.6784	0.00151304
genus	Ruminococcaceae UCG014	rs72809222	T	C	14306	0.0139838	2.41e-06	0.0671775	0.0306	-0.011	0.7195	23.078	0.00161057
genus	Ruminococcaceae UCG014	rs73186226	G	A	14306	0.0216819	6.72e-06	-0.0993852	0.0488	0.0599	0.2197	21.0111	0.00146654
genus	Ruminococcaceae UCG014	rs853612	A	G	14306	0.0119367	9.75e-06	-0.0528257	0.0256	-0.0151	0.5566	19.5849	0.00136713
genus	Ruminococcaceae UCG014	rs995642	C	T	14306	0.0126417	1.9e-06	0.060048	0.0293	0.0912	0.001874	22.5624	0.00157465
genus	Ruminococcus gauvreauii group	rs10931481	A	G	14306	0.0130484	3.38e-06	-0.0610096	0.0277	-0.0311	0.2607	21.8616	0.00152581
genus	Ruminococcus gauvreauii group	rs12079579	A	G	14306	0.0213436	5.04e-06	0.0955324	0.0451	-0.0099	0.8253	20.0339	0.00139843
genus	Ruminococcus gauvreauii group	rs12539819	C	T	14306	0.0240684	4.49e-06	0.110654	0.0505	0.0189	0.708101	21.1368	0.0014753
genus	Ruminococcus gauvreauii group	rs1391597	C	T	14306	0.0124874	1.86e-06	0.0590284	0.0257	-0.0397	0.1219	22.3449	0.00155949
genus	Ruminococcus gauvreauii group	rs2047242	A	G	14306	0.0133738	2.46e-07	-0.067603	0.0297	-0.0743	0.0124701	25.5518	0.00178291
genus	Ruminococcus gauvreauii group	rs2105937	G	A	14306	0.0127806	5.1e-06	-0.0580215	0.0263	-0.0161	0.5391	20.6099	0.00143857
genus	Ruminococcus gauvreauii group	rs2166943	C	A	14306	0.0123497	5.28e-06	-0.0566974	0.0253	0.0234	0.3556	21.0772	0.00147115
genus	Ruminococcus gauvreauii group	rs289410	A	G	14306	0.0139101	2.27e-06	0.0654926	0.028	0.0448	0.11	22.1679	0.00154715
genus	Ruminococcus gauvreauii group	rs431418	G	A	14306	0.0210157	5.54e-06	0.094737	0.0428	0.0174	0.6846	20.3213	0.00141846
genus	Ruminococcus gauvreauii group	rs71386687	T	G	14306	0.02386	2.91e-07	0.121037	0.0397	-0.0888	0.0253898	25.7333	0.00179555
genus	Ruminococcus gauvreauii group	rs73802842	C	A	14306	0.0169665	7.48e-06	0.0736808	0.0295	-0.0144	0.6261	18.8592	0.00131654
genus	Ruminococcus gauvreauii group	rs9870933	G	A	14306	0.0126072	8.49e-07	-0.0621643	0.0256	-0.0175	0.4932	24.3134	0.00169664
genus	Ruminococcus gnavus group	rs11597105	A	G	14306	0.0250653	6.95e-06	0.114673	0.0314	0.0478	0.1286	20.9304	0.00146091
genus	Ruminococcus gnavus group	rs11864644	T	C	14306	0.0318253	5.01e-06	-0.139804	0.0394	0.0093	0.8125	19.2972	0.00134707
genus	Ruminococcus gnavus group	rs12136548	C	T	14306	0.0196476	3.1e-06	0.0901946	0.0277	-0.0339	0.2201	21.0738	0.0014709
genus	Ruminococcus gnavus group	rs12989336	G	A	14306	0.0187936	7.12e-06	-0.0846861	0.0279	0.0295	0.2905	20.3051	0.00141733
genus	Ruminococcus gnavus group	rs13163520	G	A	14306	0.0233883	5.61e-08	-0.127377	0.0322	0.0342	0.2887	29.6609	0.00206903
genus	Ruminococcus gnavus group	rs2909242	A	C	14306	0.018351	7.41e-07	0.0909965	0.0267	-0.0076	0.7751	24.5884	0.0017158
genus	Ruminococcus gnavus group	rs3124783	G	A	14306	0.0249099	2.67e-06	0.11599	0.0373	0.0394	0.2911	21.6819	0.00151329
genus	Ruminococcus gnavus group	rs4388134	T	C	14306	0.0203544	9.12e-06	0.0904997	0.028	-0.0299	0.2871	19.7687	0.00137994
genus	Ruminococcus gnavus group	rs62167033	T	C	14306	0.0396295	3.5e-06	0.185289	0.0629	0.0442	0.4825	21.8606	0.00152574
genus	Ruminococcus gnavus group	rs78399089	T	C	14306	0.0326618	6.63e-06	0.144445	0.0395	-0.0254	0.5204	19.558	0.00136525
genus	Ruminococcus gnavus group	rs934940	A	C	14306	0.0229588	2.74e-06	-0.105045	0.0369	-0.0194	0.598401	20.934	0.00146116
genus	Ruminococcus gnavus group	rs9872758	T	C	14306	0.0176643	1.66e-06	0.0849233	0.0252	-0.0261	0.3004	23.1132	0.00161303
genus	Ruminococcus torques group	rs10904297	A	G	14306	0.0389812	2.69e-06	-0.167804	0.0878	0.1322	0.1323	18.5308	0.00129364
genus	Ruminococcus torques group	rs10967781	C	A	14306	0.0113322	8.37e-06	0.0507994	0.0276	0.0229	0.4066	20.095	0.00140269
genus	Ruminococcus torques group	rs12434631	A	G	14306	0.0153401	2.77e-06	0.074697	0.0411	0.061	0.1379	23.711	0.00165467
genus	Ruminococcus torques group	rs1475330	C	T	14306	0.01182	8.13e-06	-0.0523492	0.0295	0.03	0.3087	19.6149	0.00136922
genus	Ruminococcus torques group	rs35866622	T	C	14306	0.0109421	2.21e-08	-0.0612024	0.0264	0.0234	0.3755	31.285	0.00218207
genus	Ruminococcus torques group	rs4073731	T	C	14306	0.0142221	4.05e-06	0.0651948	0.0339	0.0073	0.8291	21.0135	0.00146671
genus	Ruminococcus torques group	rs77034621	T	G	14306	0.0335878	6.07e-06	-0.151553	0.0972	-0.115	0.2368	20.3594	0.00142112
genus	Ruminococcus torques group	rs8080469	G	A	14306	0.0107036	3.5e-06	0.0490727	0.025	0.0214	0.3925	21.0194	0.00146712
genus	Ruminococcus torques group	rs8141465	G	A	14306	0.0107442	9.65e-06	-0.0480778	0.0261	0.0015	0.9533	20.0235	0.0013977
genus	Ruminococcus1	rs10167839	A	G	14306	0.0116306	8.09e-06	0.0519509	0.0262	0.0195	0.4571	19.9518	0.0013927
genus	Ruminococcus1	rs11783695	G	T	14306	0.0161398	4.73e-06	-0.0734114	0.0345	0.0377	0.2752	20.6886	0.00144406
genus	Ruminococcus1	rs17781867	C	T	14306	0.0211728	1.96e-06	0.0999271	0.0496	0.0587	0.237	22.2746	0.00155459
genus	Ruminococcus1	rs3819978	C	T	14306	0.0260137	8.74e-06	-0.11504	0.0474	0.0684	0.1494	19.5566	0.00136516
genus	Ruminococcus1	rs6105066	T	C	14306	0.013425	5.06e-06	-0.0607052	0.0283	0.0572	0.0432504	20.4467	0.0014272
genus	Ruminococcus1	rs6493760	T	C	14306	0.0115885	3.38e-06	-0.0535262	0.0262	-0.0561	0.0323698	21.3343	0.00148906
genus	Ruminococcus1	rs7117576	A	G	14306	0.0170891	6.48e-07	0.0829505	0.0439	-0.0333	0.448	23.5613	0.00164425
genus	Ruminococcus1	rs7583465	C	T	14306	0.0112619	2.56e-06	0.0527654	0.0252	0.0338	0.1802	21.9521	0.00153211
genus	Ruminococcus1	rs78572139	G	A	14306	0.0279411	5.23e-06	0.125038	0.0415	-0.0287	0.4896	20.0261	0.00139788
genus	Ruminococcus1	rs78613526	G	A	14306	0.0367639	5.11e-06	0.167497	0.0571	0.0784	0.17	20.7573	0.00144885
genus	Ruminococcus2	rs12406309	A	C	14306	0.0142275	9.79e-06	-0.063193	0.0303	-0.0437	0.1492	19.7279	0.0013771
genus	Ruminococcus2	rs12986628	T	C	14306	0.0140168	2.14e-06	-0.0665937	0.0315	0.0061	0.8471	22.5719	0.00157531
genus	Ruminococcus2	rs1819812	G	T	14306	0.0184893	5.28e-06	0.0842356	0.0564	-0.0272	0.6303	20.7563	0.00144878
genus	Ruminococcus2	rs2368224	T	G	14306	0.0438453	3.63e-06	0.199648	0.0584	0.0984	0.0917001	20.734	0.00144723
genus	Ruminococcus2	rs2846589	T	G	14306	0.0116382	7.59e-06	-0.0522093	0.0256	-0.026	0.3104	20.1245	0.00140474
genus	Ruminococcus2	rs2997412	G	A	14306	0.0122325	4.22e-06	0.0568439	0.0281	-0.0114	0.686099	21.5942	0.00150718
genus	Ruminococcus2	rs4400279	A	G	14306	0.0120077	5.8e-06	0.0546114	0.0268	-0.0473	0.0775104	20.6846	0.00144378
genus	Ruminococcus2	rs4799823	C	T	14306	0.0182263	5.4e-06	0.0837001	0.0326	-0.0541	0.096801	21.0889	0.00147196
genus	Ruminococcus2	rs55707116	C	A	14306	0.0189141	8.01e-06	0.0865522	0.0478	0.0171	0.7198	20.9404	0.00146161
genus	Ruminococcus2	rs58681734	A	G	14306	0.0160787	4.18e-06	0.0723875	0.0311	0.0216	0.4879	20.2687	0.00141479
genus	Ruminococcus2	rs61791565	T	C	14306	0.0117119	6.79e-06	-0.0523503	0.0251	-0.0064	0.798	19.9795	0.00139463
genus	Ruminococcus2	rs75140805	T	G	14306	0.0176445	3.95e-06	0.0836825	0.0333	-0.0137	0.68	22.4932	0.00156982
genus	Ruminococcus2	rs7635831	G	A	14306	0.0129031	1.98e-06	0.0618344	0.0261	-0.0052	0.8436	22.9653	0.00160272
genus	Ruminococcus2	rs7693984	G	A	14306	0.0235087	9.42e-06	-0.102822	0.0608	0.0707	0.245	19.13	0.00133542
genus	Ruminococcus2	rs78120384	A	G	14306	0.0392045	3.31e-07	-0.192815	0.0439	-0.0271	0.5373	24.1885	0.00168794
genus	Sellimonas	rs113379006	T	C	14306	0.0357025	7.21e-06	-0.162759	0.0331	0.0055	0.8669	20.7823	0.00145059
genus	Sellimonas	rs13417181	T	C	14306	0.0337521	7.62e-07	0.166509	0.0302	-0.0143	0.635501	24.3374	0.00169831
genus	Sellimonas	rs2016057	C	A	14306	0.0256153	1.03e-06	0.125878	0.0257	0.0088	0.7327	24.1491	0.00168519
genus	Sellimonas	rs2187447	A	C	14306	0.0527695	3.98e-06	0.243457	0.052	0.0034	0.9478	21.2852	0.00148564
genus	Sellimonas	rs2371572	A	C	14306	0.0250862	4.46e-07	0.127349	0.0252	0.0079	0.752801	25.7704	0.00179813
genus	Sellimonas	rs41816	A	G	14306	0.0291087	8.39e-06	0.132201	0.0274	0.0455	0.0971091	20.6264	0.00143973
genus	Sellimonas	rs4600608	G	A	14306	0.0301702	4.95e-06	0.137152	0.031	0.0376	0.2249	20.6656	0.00144246
genus	Sellimonas	rs553697	C	T	14306	0.0339099	6.13e-06	0.153767	0.0325	0.0556	0.0869301	20.5624	0.00143526
genus	Sellimonas	rs56203279	T	C	14306	0.0269115	3.72e-06	-0.124045	0.0264	-0.0253	0.3381	21.2463	0.00148293
genus	Senegalimassilia	rs10036909	C	T	14306	0.0400881	8.05e-06	0.185519	0.0641	0.0203	0.7508	21.4164	0.00149478
genus	Senegalimassilia	rs11787826	C	A	14306	0.0171154	2.63e-06	0.081327	0.0253	0.0293	0.2468	22.5785	0.00157577
genus	Senegalimassilia	rs1990708	A	C	14306	0.0247785	8.91e-06	-0.109619	0.0465	-0.0663	0.1541	19.5714	0.00136619
genus	Senegalimassilia	rs2017373	C	T	14306	0.0176841	9.5e-06	0.0782258	0.0259	-0.0203	0.4327	19.5674	0.00136591
genus	Senegalimassilia	rs7225245	A	G	14306	0.0170421	4.18e-06	-0.079173	0.0254	0.0478	0.0600703	21.5828	0.00150638
genus	Slackia	rs10409783	G	A	14306	0.0211239	7.7e-06	-0.0950828	0.0279	0.023	0.4091	20.2608	0.00141424
genus	Slackia	rs12440440	A	G	14306	0.0190582	2.63e-06	0.0901934	0.0263	-0.0139	0.597901	22.3968	0.00156311
genus	Slackia	rs16894137	C	T	14306	0.0263047	2.71e-06	-0.122792	0.037	0.0295	0.4259	21.7908	0.00152088
genus	Slackia	rs35156985	T	C	14306	0.0348085	8.06e-06	-0.155709	0.0616	0.1124	0.0681397	20.0104	0.00139679
genus	Slackia	rs4492265	G	A	14306	0.0191658	2.41e-06	0.0905757	0.0274	-0.0126	0.6457	22.3342	0.00155874
genus	Slackia	rs8901	C	T	14306	0.0186813	6.07e-07	0.0934594	0.0275	-0.0141	0.6073	25.0283	0.00174644
genus	Streptococcus	rs10028567	C	T	14306	0.0191881	7.3e-06	-0.0921167	0.0386	-0.0687	0.07491	23.0469	0.00160841
genus	Streptococcus	rs10448310	A	G	14306	0.0111324	3.31e-06	-0.0517935	0.0261	0.0103	0.6934	21.6458	0.00151077
genus	Streptococcus	rs11110281	T	C	14306	0.0227398	2.58e-09	-0.137519	0.0577	0.0914	0.1132	36.5723	0.00254991
genus	Streptococcus	rs11720390	G	A	14306	0.0228121	3.59e-06	0.107024	0.0524	-0.018	0.7311	22.0106	0.00153619
genus	Streptococcus	rs11764382	A	G	14306	0.0143671	1.29e-06	-0.0695345	0.0359	0.1011	0.00481903	23.4241	0.00163468
genus	Streptococcus	rs17708276	A	G	14306	0.0170628	3.04e-06	-0.0793955	0.0421	-0.0128	0.760699	21.6517	0.00151118
genus	Streptococcus	rs1918540	A	G	14306	0.0128148	2.44e-06	-0.059639	0.0325	0.0601	0.06468	21.6589	0.00151169
genus	Streptococcus	rs2370083	G	T	14306	0.0185851	9.75e-06	-0.0816836	0.0511	-0.037	0.4685	19.317	0.00134845
genus	Streptococcus	rs4968759	A	G	14306	0.0112068	3.78e-06	-0.0515109	0.0251	-0.0048	0.8497	21.1269	0.00147461
genus	Streptococcus	rs57646748	G	A	14306	0.0200344	5.48e-06	-0.0907696	0.0649	-0.0059	0.9276	20.5271	0.00143281
genus	Streptococcus	rs6806351	T	C	14306	0.0136647	4.94e-06	-0.0633829	0.0303	-0.0397	0.19	21.5151	0.00150167
genus	Streptococcus	rs71481756	T	G	14306	0.0207949	6.51e-06	0.0931048	0.0518	0.0445	0.3903	20.0461	0.00139928
genus	Streptococcus	rs7916711	A	G	14306	0.0217362	2.72e-06	0.102891	0.0365	-0.0112	0.759401	22.4072	0.00156383
genus	Streptococcus	rs9903102	C	A	14306	0.0155275	4.18e-06	-0.0709483	0.0313	-0.0126	0.687299	20.8776	0.00145723
genus	Subdoligranulum	rs10065321	T	C	14306	0.0108105	2.1e-06	-0.0512828	0.0253	-0.0461	0.0682905	22.5036	0.00157055
genus	Subdoligranulum	rs10497836	T	C	14306	0.0118697	8.38e-06	0.0524065	0.0306	0.0208	0.4967	19.4935	0.00136076
genus	Subdoligranulum	rs12590825	C	A	14306	0.0109942	2.08e-06	-0.0525287	0.0265	-0.0034	0.8969	22.8279	0.00159315
genus	Subdoligranulum	rs1667315	G	A	14306	0.0107452	6.72e-06	0.0485017	0.0257	-0.0046	0.8568	20.3744	0.00142216
genus	Subdoligranulum	rs2114677	C	T	14306	0.0230829	2.72e-06	-0.104176	0.0391	0.0078	0.8417	20.3683	0.00142173
genus	Subdoligranulum	rs2171249	C	T	14306	0.0233213	4.51e-06	0.106744	0.0484	0.007	0.8847	20.9499	0.00146227
genus	Subdoligranulum	rs3761728	G	T	14306	0.0118866	3.87e-06	0.0543458	0.0288	-0.0513	0.0755701	20.9034	0.00145903
genus	Subdoligranulum	rs4347804	G	A	14306	0.0357483	2.18e-06	-0.166063	0.0725	0.0236	0.7443	21.5792	0.00150613
genus	Subdoligranulum	rs6555306	C	T	14306	0.0155463	2.81e-06	0.0740777	0.0357	0.0083	0.8154	22.705	0.00158458
genus	Subdoligranulum	rs75158211	T	C	14306	0.015933	7.52e-06	-0.072343	0.0351	-0.0091	0.7955	20.6157	0.00143898
genus	Subdoligranulum	rs76528319	G	T	14306	0.0310662	7.41e-06	-0.143279	0.0453	-0.0286	0.5276	21.271	0.00148465
genus	Sutterella	rs1145877	G	A	14306	0.0162413	7.2e-06	0.073548	0.036	0.0081	0.821	20.5069	0.0014314
genus	Sutterella	rs11591622	T	G	14306	0.0151375	6.5e-06	-0.0688382	0.034	-0.0124	0.715899	20.68	0.00144346
genus	Sutterella	rs13173038	A	G	14306	0.0151627	2.73e-06	-0.0718076	0.0289	0.0121	0.6747	22.4279	0.00156527
genus	Sutterella	rs143438747	T	C	14306	0.0306867	3.28e-06	-0.145793	0.0478	-0.019	0.6915	22.5722	0.00157532
genus	Sutterella	rs2050185	A	G	14306	0.0128766	7.97e-06	-0.0575138	0.0259	0.0002	0.995	19.9499	0.00139257
genus	Sutterella	rs2321387	G	A	14306	0.0124509	1.87e-06	-0.0592876	0.0253	0.0276	0.2751	22.6739	0.00158241
genus	Sutterella	rs2613606	T	C	14306	0.0124117	7.2e-06	0.0556794	0.0252	-0.0114	0.6513	20.1246	0.00140475
genus	Sutterella	rs607327	T	C	14306	0.0129053	6.63e-06	-0.0578334	0.0258	0.0066	0.7975	20.0827	0.00140182
genus	Sutterella	rs62501473	G	A	14306	0.0149416	5.52e-06	0.0694233	0.0284	-0.0298	0.2945	21.5882	0.00150676
genus	Sutterella	rs7499539	A	G	14306	0.0130998	2.36e-06	0.0617478	0.0285	0.0206	0.4689	22.2184	0.00155068
genus	Sutterella	rs7638039	T	C	14306	0.0143887	8.66e-06	0.0645624	0.0289	-0.0308	0.2874	20.1334	0.00140536
genus	Sutterella	rs9350083	T	G	14306	0.0133929	8.23e-06	-0.0593069	0.0262	-0.0335	0.201	19.6093	0.00136883
genus	Terrisporobacter	rs1883097	C	T	14306	0.0454642	4.16e-07	0.226399	0.0661	0.0218	0.7413	24.7976	0.00173037
genus	Terrisporobacter	rs2569953	C	A	14306	0.0174641	8.95e-06	0.0775591	0.0254	-0.0178	0.483499	19.723	0.00137675
genus	Terrisporobacter	rs2872237	A	C	14306	0.0175943	3.97e-06	0.0814505	0.0256	0.024	0.3481	21.4311	0.00149581
genus	Terrisporobacter	rs58405430	G	T	14306	0.0301177	7.94e-06	0.134617	0.0524	-0.0073	0.8887	19.9782	0.00139454
genus	Terrisporobacter	rs7184125	T	C	14306	0.0205493	8.48e-06	0.091256	0.028	-0.0148	0.5975	19.721	0.00137661
genus	Turicibacter	rs11054680	T	C	14306	0.0226997	2.31e-06	-0.104751	0.0332	0.035	0.2918	21.2949	0.00148632
genus	Turicibacter	rs11666533	C	T	14306	0.0248436	7.37e-06	-0.111689	0.0454	0.0918	0.0429705	20.2112	0.00141078
genus	Turicibacter	rs12603364	T	C	14306	0.0225598	8.67e-07	0.110861	0.0348	-0.0417	0.2315	24.1483	0.00168514
genus	Turicibacter	rs149744580	A	G	14306	0.0315478	7.01e-08	0.169883	0.0561	0.0986	0.0784892	28.9976	0.00202285
genus	Turicibacter	rs2834977	T	C	14306	0.0208261	3.96e-06	-0.0959995	0.0349	-0.0752	0.0310899	21.2482	0.00148306
genus	Turicibacter	rs2952020	A	G	14306	0.0165764	5.63e-06	0.0759019	0.0291	0.0291	0.3172	20.9664	0.00146343
genus	Turicibacter	rs3734633	G	A	14306	0.02683	5.32e-06	-0.120957	0.0537	-0.0076	0.8872	20.3245	0.00141868
genus	Turicibacter	rs4869133	G	A	14306	0.027197	2.55e-06	0.131186	0.033	0.0333	0.3126	23.2666	0.00162371
genus	Turicibacter	rs55756211	T	C	14306	0.0240708	2.81e-06	-0.115115	0.0479	0.0992	0.0382499	22.8709	0.00159614
genus	Turicibacter	rs7199484	G	A	14306	0.0160172	5.77e-06	-0.0731428	0.0271	-0.007	0.7963	20.8531	0.00145552
genus	Tyzzerella3	rs10898797	C	T	14306	0.0274683	8.85e-06	0.12238	0.0401	0.0538	0.1801	19.8499	0.0013856
genus	Tyzzerella3	rs112102233	A	G	14306	0.0477575	6.18e-06	-0.216348	0.0594	0.1048	0.0775193	20.5221	0.00143246
genus	Tyzzerella3	rs1232220	T	G	14306	0.031828	7.91e-06	0.143869	0.0423	0.0981	0.0205201	20.4322	0.00142619
genus	Tyzzerella3	rs17706273	T	C	14306	0.0274708	5.88e-07	-0.140368	0.0467	0.0513	0.272	26.1092	0.00182173
genus	Tyzzerella3	rs191093	G	A	14306	0.0353306	6.76e-06	0.159008	0.0407	0.0079	0.8464	20.2552	0.00141385
genus	Tyzzerella3	rs4904512	T	C	14306	0.0250306	3.09e-06	-0.117151	0.0372	-0.0245	0.5106	21.9053	0.00152886
genus	Tyzzerella3	rs55799124	A	G	14306	0.0238604	1.34e-06	-0.11435	0.0284	0.0025	0.93	22.9677	0.00160288
genus	Tyzzerella3	rs67476743	T	G	14306	0.022208	3.74e-09	0.132164	0.0285	-0.0181	0.5259	35.4166	0.00246954
genus	Tyzzerella3	rs6920448	C	T	14306	0.0305446	4.15e-06	-0.141081	0.043	0.0176	0.6822	21.3338	0.00148903
genus	Tyzzerella3	rs7019909	T	C	14306	0.0301626	1.76e-06	0.144156	0.0385	-0.0188	0.624701	22.8417	0.0015941
genus	Tyzzerella3	rs7333521	T	C	14306	0.0453121	4.88e-06	-0.207191	0.0691	-0.0721	0.297	20.908	0.00145935
genus	Tyzzerella3	rs75091807	G	T	14306	0.0383029	1.71e-06	-0.184966	0.0522	0.0584	0.2633	23.3196	0.0016274
genus	Tyzzerella3	rs7561370	C	T	14306	0.0286292	1.52e-06	-0.131341	0.0352	0.01	0.7771	21.0466	0.00146901
genus	Veillonella	rs1882878	A	G	1531	0.0163908	2.98e-06	-0.0768966	0.0274	-0.0283	0.3004	22.0097	0.0141723
genus	Veillonella	rs2013594	C	T	1531	0.0155153	3.42e-06	0.0720698	0.0257	0.0147	0.5693	21.5768	0.0138974
genus	Veillonella	rs55807413	A	G	1531	0.0237633	5.51e-06	0.107329	0.042	0.022	0.6	20.3996	0.0131491
genus	Veillonella	rs62376424	C	T	1531	0.0163499	3.65e-06	-0.0762216	0.0272	0.0253	0.351	21.7333	0.0139968
genus	Veillonella	rs6656807	G	A	1531	0.0153954	5.5e-06	-0.0703062	0.0261	-0.0189	0.4685	20.8548	0.0134386
genus	Veillonella	rs742016	A	G	1531	0.0149769	4.66e-06	-0.0688571	0.0265	-0.013	0.622801	21.1375	0.0136183
genus	Victivallis	rs11899949	G	A	1531	0.0276239	2.77e-06	0.130568	0.0271	-0.0212	0.4338	22.341	0.0143826
genus	Victivallis	rs12512543	A	C	1531	0.0374344	2.54e-06	-0.178036	0.0452	0.0171	0.7042	22.619	0.0145589
genus	Victivallis	rs173120	C	T	1531	0.0290127	7.65e-06	-0.13381	0.0319	-0.0365	0.252	21.2716	0.0137036
genus	Victivallis	rs1882775	A	G	1531	0.031273	8.73e-06	-0.13827	0.0327	-0.0205	0.5301	19.5487	0.0126076
genus	Victivallis	rs2546432	C	T	1531	0.0249655	9.93e-06	0.110803	0.0253	-0.0147	0.561399	19.698	0.0127027
genus	Victivallis	rs342302	A	G	1531	0.0351572	8.16e-06	-0.152754	0.0365	0.0136	0.7106	18.878	0.0121803
genus	Victivallis	rs4764863	G	A	1531	0.0246058	8.22e-07	0.121561	0.0252	0.035	0.1636	24.407	0.0156917
genus	Victivallis	rs4895919	C	T	1531	0.0247515	2.75e-06	0.116918	0.025	-0.0053	0.8314	22.3131	0.0143648
genus	Victivallis	rs56349194	A	G	1531	0.0315231	6.26e-07	-0.158501	0.0374	-0.0173	0.643899	25.2817	0.0162449
genus	Victivallis	rs911666	T	C	1531	0.0263146	7.65e-06	-0.118576	0.0271	0.0164	0.5447	20.3049	0.0130889
genus	unknown id.1000000073	rs10517600	G	T	14306	0.0139364	6.83e-06	-0.0626993	0.0257	-0.0239	0.3514	20.2406	0.00141284
genus	unknown id.1000000073	rs10904722	C	T	14306	0.0147123	5.05e-06	-0.0672314	0.0292	-0.0083	0.777401	20.8825	0.00145758
genus	unknown id.1000000073	rs118104867	C	T	14306	0.0455098	3.44e-06	0.214464	0.0496	-0.0511	0.3037	22.2075	0.00154991
genus	unknown id.1000000073	rs13409132	A	G	14306	0.0352154	4.37e-06	-0.165419	0.0674	-0.0204	0.7626	22.0651	0.00153999
genus	unknown id.1000000073	rs17121075	G	A	14306	0.0172234	7.91e-06	0.0769254	0.0306	-0.0511	0.0950605	19.9481	0.00139245
genus	unknown id.1000000073	rs2191834	T	G	14306	0.0159136	2.5e-06	-0.0746375	0.0292	0.0221	0.4487	21.9977	0.00153529
genus	unknown id.1000000073	rs28691777	C	T	14306	0.0266996	6.96e-07	0.137134	0.0612	-0.0851	0.1645	26.3804	0.00184061
genus	unknown id.1000000073	rs34088226	A	G	14306	0.026924	7.66e-06	-0.117807	0.0532	-0.0027	0.9592	19.1453	0.00133648
genus	unknown id.1000000073	rs55682560	C	T	14306	0.0261319	4.97e-07	-0.131519	0.047	-0.0591	0.2087	25.33	0.00176746
genus	unknown id.1000000073	rs6588624	A	G	14306	0.0138147	1.79e-06	0.0662317	0.0251	0.0213	0.3973	22.9852	0.00160411
genus	unknown id.1000000073	rs66714985	A	C	14306	0.0252447	4.85e-06	0.116908	0.0414	0.0455	0.2716	21.4461	0.00149685
genus	unknown id.1000000073	rs7226487	A	G	14306	0.0138701	3.58e-06	-0.0643682	0.0249	0.0135	0.5888	21.5369	0.00150318
genus	unknown id.1000000073	rs7538034	T	G	14306	0.0165982	2.37e-06	-0.078598	0.034	-0.0176	0.6039	22.4234	0.00156496
genus	unknown id.1000000073	rs7725895	A	G	14306	0.0240367	3.94e-06	-0.116224	0.0387	-0.0031	0.9351	23.3799	0.0016316
genus	unknown id.1000000073	rs989682	A	G	14306	0.0155364	6.85e-06	0.070194	0.0296	-0.0064	0.8299	20.4126	0.00142483
genus	unknown id.1000001215	rs11150282	T	C	14306	0.0197127	7.36e-07	0.098235	0.0262	0.023	0.3798	24.8336	0.00173288
genus	unknown id.1000001215	rs113884518	T	C	14306	0.0455376	7.74e-06	-0.20591	0.0814	-0.1036	0.2035	20.4463	0.00142717
genus	unknown id.1000001215	rs28678345	T	C	14306	0.0471377	8.06e-06	0.213083	0.0583	-0.0969	0.0966296	20.4344	0.00142634
genus	unknown id.1000001215	rs367480	A	G	14306	0.0185948	7.52e-06	0.0841649	0.0262	0.0179	0.4932	20.487	0.00143001
genus	unknown id.1000001215	rs4129395	G	A	14306	0.0185253	1.22e-06	0.0904264	0.0251	-0.0102	0.6838	23.8265	0.00166272
genus	unknown id.1000001215	rs789069	A	C	14306	0.0234459	6.5e-06	-0.10413	0.036	0.0261	0.4683	19.725	0.0013769
genus	unknown id.1000001215	rs79790072	T	C	14306	0.0488017	3.54e-06	0.226103	0.0717	-0.0542	0.450001	21.4656	0.00149821
genus	unknown id.1000001215	rs8028558	A	G	14306	0.0188504	9.78e-06	0.08346	0.026	0.008	0.758799	19.6027	0.00136837
genus	unknown id.1000001215	rs9864379	T	C	14306	0.0292752	4.66e-08	-0.160521	0.0355	0.0361	0.3091	30.0652	0.00209717
genus	unknown id.1000005472	rs11779863	G	A	14306	0.0172171	6.69e-06	-0.0772768	0.0344	0.0211	0.5394	20.1455	0.00140621
genus	unknown id.1000005472	rs12566890	T	G	14306	0.0241775	8.11e-06	-0.103134	0.0375	0.0178	0.636	18.1962	0.00127031
genus	unknown id.1000005472	rs13100746	C	T	14306	0.0142685	7.29e-06	0.0638979	0.0252	-0.0396	0.1157	20.0547	0.00139988
genus	unknown id.1000005472	rs17235252	T	C	14306	0.0255463	2.16e-06	-0.122002	0.0389	0.0453	0.2434	22.8075	0.00159172
genus	unknown id.1000005472	rs3932485	C	T	14306	0.0141623	9.93e-06	0.0626209	0.0257	-0.0158	0.5378	19.5511	0.00136477
genus	unknown id.1000005472	rs515984	C	T	14306	0.0190685	6.61e-06	0.0875451	0.0394	0.0211	0.5931	21.0781	0.0014712
genus	unknown id.1000005472	rs638542	A	G	14306	0.0157049	5.17e-06	0.070592	0.0276	-0.0141	0.610299	20.2042	0.00141029
genus	unknown id.1000005472	rs74603314	T	C	14306	0.0489701	2.28e-06	0.230767	0.0647	-0.162	0.01226	22.2068	0.00154986
genus	unknown id.1000005472	rs76373661	G	A	14306	0.0202986	5.16e-06	0.0908218	0.0342	0.0111	0.7461	20.0193	0.00139741
genus	unknown id.1000005472	rs7706512	A	G	14306	0.0138979	2.27e-06	-0.0657351	0.025	-0.0385	0.1244	22.3716	0.00156135
genus	unknown id.1000005472	rs7801843	A	G	14306	0.0194509	9.47e-06	-0.0869495	0.0347	-0.0452	0.1925	19.9827	0.00139486
genus	unknown id.1000005472	rs7853673	A	G	14306	0.0139833	6.73e-06	0.0624389	0.0252	0.0009	0.9707	19.9384	0.00139177
genus	unknown id.1000005472	rs949341	A	G	14306	0.0147216	7.73e-06	-0.0656602	0.028	0.0223	0.4269	19.8927	0.00138859
genus	unknown id.1000005479	rs10872669	G	A	14306	0.0275665	9.49e-06	0.123071	0.0441	-0.0204	0.6427	19.9319	0.00139131
genus	unknown id.1000005479	rs12748533	G	T	14306	0.0172701	2.59e-06	-0.0821108	0.0277	0.0188	0.4982	22.6053	0.00157764
genus	unknown id.1000005479	rs17043785	T	C	14306	0.0347133	5.12e-07	-0.176187	0.044	0.0153	0.7279	25.7606	0.00179745
genus	unknown id.1000005479	rs1850003	A	G	14306	0.0177806	2.41e-06	0.084048	0.0296	0.0375	0.2049	22.3441	0.00155943
genus	unknown id.1000005479	rs61508842	T	C	14306	0.0272389	7.83e-06	0.122574	0.0444	-0.047	0.2904	20.2497	0.00141347
genus	unknown id.1000005479	rs738193	T	C	14306	0.0165856	3.82e-07	0.0847328	0.0262	0.0302	0.2477	26.1	0.00182109
genus	unknown id.1000005479	rs78609301	A	G	14306	0.0195709	7.09e-06	-0.0867065	0.0275	0.0266	0.333	19.6283	0.00137015
genus	unknown id.1000005479	rs941000	T	C	14306	0.0163382	3.16e-07	-0.0850266	0.0261	-0.0307	0.2384	27.0833	0.00188956
genus	unknown id.1000006162	rs11251024	G	A	14306	0.0206737	6.63e-07	0.104201	0.0285	-0.0226	0.4262	25.4043	0.00177263
genus	unknown id.1000006162	rs11606187	A	G	14306	0.0326288	3.31e-06	-0.154539	0.0359	-0.003	0.9345	22.4323	0.00156558
genus	unknown id.1000006162	rs13385922	T	C	14306	0.0201348	3.97e-06	0.0929494	0.0264	0.0123	0.6427	21.3107	0.00148742
genus	unknown id.1000006162	rs166849	A	G	14306	0.0202239	7.74e-06	-0.0911053	0.0254	0.0255	0.3148	20.2935	0.00141652
genus	unknown id.1000006162	rs2172426	T	C	14306	0.0198947	3.17e-07	0.10212	0.0255	0.0503	0.0483304	26.3479	0.00183836
genus	unknown id.1000006162	rs267959	G	A	14306	0.0209676	2.62e-06	-0.0988612	0.028	-0.0033	0.905	22.2308	0.00155154
genus	unknown id.1000006162	rs4383094	C	T	14306	0.0320662	4.28e-06	-0.149188	0.0365	-0.0017	0.9629	21.6458	0.00151077
genus	unknown id.1000006162	rs60583455	T	C	14306	0.021177	2.6e-07	0.108934	0.0262	-0.0419	0.1099	26.4605	0.00184619
genus	unknown id.1000006162	rs60775321	T	C	14306	0.0213842	7.1e-06	-0.0962425	0.0278	0.0149	0.5914	20.2557	0.00141389
genus	unknown id.1000006162	rs72671304	T	C	14306	0.0370028	3.8e-06	0.172322	0.0477	-0.0115	0.8102	21.6876	0.00151369
genus	unknown id.1000006162	rs7911787	G	T	14306	0.0470232	3.39e-06	-0.223071	0.0711	0.1398	0.0494595	22.5041	0.00157058
genus	unknown id.1000006162	rs8126061	T	C	14306	0.0351904	7.36e-06	-0.159135	0.0379	0.0201	0.595701	20.4495	0.0014274
genus	unknown id.1000006162	rs9542068	T	C	14306	0.0218149	6.52e-06	0.0990709	0.0266	-0.0237	0.3724	20.6246	0.0014396
genus	unknown id.1868	rs1044939	C	T	14306	0.0242017	7.02e-06	0.109022	0.0417	0.0337	0.4189	20.2925	0.00141645
genus	unknown id.1868	rs115372687	A	G	14306	0.0243264	9.13e-06	0.108994	0.0447	0.0311	0.487	20.0747	0.00140127
genus	unknown id.1868	rs11709800	T	C	14306	0.016634	1.48e-07	0.0879804	0.0334	0.0267	0.4244	27.9755	0.00195169
genus	unknown id.1868	rs12634544	T	C	14306	0.015882	2.6e-07	-0.0813051	0.0274	-0.0093	0.733199	26.2075	0.00182857
genus	unknown id.1868	rs12930556	C	T	14306	0.0139816	4.54e-06	0.064211	0.0252	-0.0339	0.1786	21.0914	0.00147213
genus	unknown id.1868	rs138437711	A	G	14306	0.0192215	4.66e-06	-0.087484	0.032	-0.039	0.2233	20.7149	0.00144589
genus	unknown id.1868	rs17291611	A	G	14306	0.0190904	2.3e-06	-0.0905691	0.0357	-0.0447	0.211	22.5076	0.00157083
genus	unknown id.1868	rs3010848	G	A	14306	0.0146631	1.78e-06	-0.0696728	0.0261	-0.0029	0.9107	22.5775	0.00157569
genus	unknown id.1868	rs35947731	C	T	14306	0.0288407	5.43e-06	-0.131218	0.0434	-0.0215	0.6204	20.7002	0.00144487
genus	unknown id.1868	rs4848741	G	A	14306	0.0149403	5.53e-06	0.0682414	0.0292	-0.0127	0.6623	20.863	0.00145622
genus	unknown id.1868	rs6595770	T	G	14306	0.01769	1.98e-06	0.0851224	0.0317	0.0273	0.3887	23.1543	0.00161589
genus	unknown id.1868	rs72819830	A	G	14306	0.0467216	1.61e-06	0.226767	0.0762	-0.1344	0.0778395	23.5572	0.00164396
genus	unknown id.2001	rs111373036	A	G	14306	0.0179766	1.7e-06	-0.0858259	0.0357	-0.0419	0.2407	22.7941	0.00159079
genus	unknown id.2001	rs11140959	A	G	14306	0.0432674	6.2e-06	0.190401	0.0368	-0.0166	0.651199	19.365	0.0013518
genus	unknown id.2001	rs12696594	G	A	14306	0.0140502	6.11e-06	0.0636249	0.0252	-0.0394	0.1181	20.5064	0.00143136
genus	unknown id.2001	rs2136103	T	C	14306	0.0154038	6.73e-07	0.0754533	0.0284	-0.0443	0.1186	23.9939	0.00167438
genus	unknown id.2001	rs2599390	G	A	14306	0.0198355	3.03e-06	0.094049	0.0376	0.0125	0.7391	22.4813	0.001569
genus	unknown id.2001	rs55736413	C	T	14306	0.0357614	8.45e-06	0.158132	0.0592	0.0048	0.9359	19.5529	0.00136489
genus	unknown id.2001	rs58850151	T	C	14306	0.018154	7.48e-06	-0.0808936	0.0283	-0.0126	0.6556	19.8556	0.001386
genus	unknown id.2001	rs6516833	A	G	14306	0.0277636	2.34e-06	0.134075	0.0621	-0.0333	0.5924	23.3208	0.00162749
genus	unknown id.2001	rs7334707	G	T	14306	0.0266494	6.25e-06	-0.118994	0.0573	0.0299	0.6018	19.9377	0.00139172
genus	unknown id.2001	rs79929882	A	G	14306	0.0232394	5.92e-06	-0.104457	0.0383	0.0022	0.955	20.2034	0.00141024
genus	unknown id.2041	rs1032598	G	A	14306	0.0189039	4.08e-06	-0.0886426	0.0335	-0.0423	0.2071	21.9878	0.00153461
genus	unknown id.2041	rs11941716	A	G	14306	0.0224414	9.07e-06	0.101243	0.0355	0.0147	0.6786	20.3531	0.00142067
genus	unknown id.2041	rs16843660	A	G	14306	0.04907	1.75e-06	0.234697	0.071	-0.0719	0.3108	22.8762	0.00159651
genus	unknown id.2041	rs1962916	G	A	14306	0.0162232	6.14e-06	-0.0737876	0.0258	-0.0225	0.3829	20.6868	0.00144394
genus	unknown id.2041	rs2336448	T	C	14306	0.0160883	1.43e-06	0.0773742	0.025	-0.0188	0.4515	23.1298	0.00161418
genus	unknown id.2041	rs249459	A	G	14306	0.0165018	8.12e-06	0.0737341	0.0264	-0.007	0.79	19.9652	0.00139364
genus	unknown id.2041	rs2651663	A	G	14306	0.0168635	5.64e-06	-0.0762556	0.0258	0.0123	0.6326	20.4479	0.00142728
genus	unknown id.2041	rs35703006	G	T	14306	0.0190779	9.01e-07	0.0926669	0.029	-0.0195	0.501601	23.5933	0.00164647
genus	unknown id.2041	rs553072	G	A	14306	0.0230198	3.69e-06	0.109193	0.0325	-0.0134	0.679401	22.5002	0.00157031
genus	unknown id.2041	rs6514318	T	C	14306	0.0281765	5.38e-06	0.128198	0.0591	0.1327	0.02467	20.7009	0.00144491
genus	unknown id.2041	rs7187855	A	C	14306	0.0418308	2.21e-06	0.199941	0.0599	-0.0029	0.9614	22.8461	0.00159441
genus	unknown id.2041	rs921383	G	A	14306	0.0159706	7.73e-06	0.0723153	0.0256	0.0056	0.8284	20.503	0.00143113
genus	unknown id.2071	rs10200320	T	C	14306	0.0142769	5.66e-06	-0.0641139	0.031	0.0034	0.9121	20.1668	0.00140769
genus	unknown id.2071	rs11195523	C	A	14306	0.0145351	2.4e-06	-0.0689278	0.0289	0.0598	0.0388302	22.4881	0.00156947
genus	unknown id.2071	rs11684166	A	G	14306	0.0168349	3.49e-06	-0.0769635	0.0329	0.0161	0.624701	20.9001	0.0014588
genus	unknown id.2071	rs11809762	G	A	14306	0.0190198	1.68e-06	-0.0934634	0.0317	0.0282	0.3745	24.1474	0.00168508
genus	unknown id.2071	rs11904514	A	G	14306	0.0249839	7.9e-06	0.109498	0.0519	-0.0446	0.39	19.2084	0.00134088
genus	unknown id.2071	rs12147596	C	T	14306	0.0141609	2.86e-07	-0.0719818	0.0272	0.0361	0.1834	25.8383	0.00180286
genus	unknown id.2071	rs16823675	C	T	14306	0.0149973	2.33e-07	-0.0767515	0.0309	-0.0547	0.0763502	26.1907	0.00182741
genus	unknown id.2071	rs17086536	C	A	14306	0.022432	3.36e-06	-0.100851	0.0481	0.0183	0.7042	20.2127	0.00141089
genus	unknown id.2071	rs2939766	A	G	14306	0.013042	7.01e-06	-0.0591611	0.0252	-0.0042	0.8676	20.5771	0.00143629
genus	unknown id.2071	rs34985298	G	A	14306	0.013772	8.34e-06	-0.0623526	0.0266	-0.016	0.5482	20.4982	0.00143079
genus	unknown id.2071	rs35740166	C	T	14306	0.0226824	8.4e-07	-0.112246	0.0428	0.064	0.1345	24.4886	0.00170885
genus	unknown id.2071	rs4644504	T	C	14306	0.0216146	5.82e-06	-0.0969321	0.05	0.0623	0.213	20.1113	0.00140382
genus	unknown id.2071	rs6007642	C	T	14306	0.0177958	9.96e-06	-0.0791412	0.0305	0.0098	0.7485	19.7774	0.00138055
genus	unknown id.2071	rs72700702	T	C	14306	0.0189005	1.59e-06	-0.091726	0.0397	0.0273	0.4916	23.5526	0.00164364
genus	unknown id.2071	rs76532867	T	C	14306	0.0242364	2.56e-06	0.112353	0.0642	-0.0736	0.2518	21.4898	0.0014999
genus	unknown id.2755	rs1035406	G	A	14306	0.025156	9.18e-06	-0.111241	0.0389	-0.013	0.7382	19.5545	0.00136501
genus	unknown id.2755	rs11630875	T	C	14306	0.0204021	6.93e-06	0.0925877	0.0375	0.0323	0.3889	20.5948	0.00143752
genus	unknown id.2755	rs13336560	C	T	14306	0.0158485	5.3e-06	-0.0722586	0.0257	-0.0093	0.717999	20.7875	0.00145095
genus	unknown id.2755	rs1549633	A	C	14306	0.0219252	3.4e-06	0.101844	0.0393	0.0299	0.4464	21.5766	0.00150595
genus	unknown id.2755	rs2074723	T	C	14306	0.0375751	8.75e-06	0.166302	0.0554	0.0115	0.8357	19.5882	0.00136736
genus	unknown id.2755	rs3730086	A	G	14306	0.0180043	8.65e-06	0.0806746	0.0288	0.0234	0.4164	20.078	0.0014015
genus	unknown id.2755	rs3754624	C	T	14306	0.0200589	2.16e-06	0.0964478	0.0326	0.0416	0.2024	23.1191	0.00161343
genus	unknown id.2755	rs55876211	C	T	14306	0.0196919	2.87e-06	-0.0914764	0.029	-0.0935	0.00124099	21.5796	0.00150616
genus	unknown id.2755	rs61933850	G	A	14306	0.0361469	7.43e-06	0.165184	0.037	-0.0074	0.8407	20.883	0.00145761
genus	unknown id.2755	rs7098347	G	A	14306	0.0158542	7.36e-06	0.0705089	0.0253	0.0237	0.3484	19.7788	0.00138064
genus	unknown id.2755	rs74354280	C	T	14306	0.0205472	8.7e-06	-0.0903316	0.0278	0.0294	0.2912	19.3274	0.00134918
genus	unknown id.2755	rs76784716	A	G	14306	0.0286444	8.43e-07	0.139756	0.0396	0.0117	0.7685	23.8046	0.0016612
genus	unknown id.2755	rs9813022	A	G	14306	0.016401	5.1e-07	-0.0822797	0.0259	0.0323	0.2116	25.1678	0.00175616
genus	unknown id.826	rs10060821	T	C	14306	0.0140818	9e-06	0.0624208	0.0293	0.0023	0.9366	19.6491	0.0013716
genus	unknown id.826	rs10782329	C	T	14306	0.0137552	7.9e-06	0.0602791	0.0272	-0.0377	0.165	19.2044	0.0013406
genus	unknown id.826	rs11257188	A	C	14306	0.0225832	1.85e-06	-0.109509	0.0375	0.0681	0.0690303	23.5141	0.00164096
genus	unknown id.826	rs116151565	A	G	14306	0.024565	6.2e-06	0.111567	0.0391	-0.0122	0.7545	20.6271	0.00143977
genus	unknown id.826	rs13147561	A	G	14306	0.0227994	9.57e-06	-0.0993127	0.0435	0.0084	0.8468	18.9742	0.00132455
genus	unknown id.826	rs142372196	A	G	14306	0.0160907	5.44e-06	-0.0736201	0.0423	0.0435	0.3038	20.9336	0.00146113
genus	unknown id.826	rs55922055	T	C	14306	0.0476043	2.28e-07	-0.239699	0.0719	-0.1052	0.1438	25.3536	0.0017691
genus	unknown id.826	rs599752	T	C	14306	0.0137964	4.06e-06	0.0630207	0.0281	-0.0132	0.6392	20.8658	0.00145641
genus	unknown id.826	rs6431586	A	G	14306	0.0205715	2.72e-06	-0.0954152	0.0457	0.0235	0.6074	21.5131	0.00150152
genus	unknown id.826	rs66494181	T	G	14306	0.0145098	2.43e-06	0.0683789	0.0275	0.008	0.7722	22.2086	0.00154999
genus	unknown id.826	rs72846345	T	C	14306	0.0190903	2.58e-06	0.0877661	0.045	0.0411	0.3601	21.1363	0.00147526
genus	unknown id.826	rs740358	G	T	14306	0.0264763	9.18e-07	-0.130157	0.0514	-0.0113	0.8253	24.1669	0.00168643
genus	unknown id.826	rs9571849	T	C	14306	0.0317376	8.12e-06	0.137141	0.0469	-0.0059	0.8995	18.6718	0.00130347
genus	unknown id.826	rs999857	G	A	14306	0.0165827	5.24e-06	0.0763115	0.0285	0.022	0.4406	21.1772	0.00147812
genus	unknown id.959	rs10892421	T	C	14306	0.0213953	1.39e-06	0.103858	0.0253	-0.0039	0.878	23.5637	0.00164441
genus	unknown id.959	rs115909738	A	C	14306	0.0297761	6.49e-06	-0.134627	0.0326	0.0064	0.8438	20.4423	0.00142689
genus	unknown id.959	rs11691923	G	A	14306	0.0206883	8.35e-06	-0.0923453	0.025	-0.003	0.9031	19.9242	0.00139078
genus	unknown id.959	rs12261792	T	G	14306	0.0256243	9.57e-06	-0.113723	0.0339	0.0171	0.6138	19.6967	0.00137492
genus	unknown id.959	rs1969793	A	G	14306	0.0218939	3.26e-06	-0.102671	0.027	-0.0339	0.2088	21.9912	0.00153484
genus	unknown id.959	rs2317372	T	C	14306	0.0210788	7.93e-06	0.0946411	0.0257	-0.0099	0.7006	20.1589	0.00140714
genus	unknown id.959	rs2831909	C	T	14306	0.0306785	5.9e-06	-0.132488	0.0386	-0.009	0.8161	18.6503	0.00130197
genus	unknown id.959	rs4766410	T	C	14306	0.0212237	5.34e-06	-0.0969305	0.0287	-0.0822	0.00410904	20.8583	0.00145589
genus	unknown id.959	rs66473610	T	G	14306	0.0401061	8.79e-06	0.181405	0.0387	0.0024	0.9507	20.4587	0.00142803
genus	unknown id.959	rs75285799	T	C	14306	0.0275812	3.25e-06	0.132213	0.0343	0.0581	0.0898401	22.9785	0.00160364
genus	unknown id.959	rs9534068	A	G	14306	0.0211319	3.07e-06	0.098738	0.0259	0.0058	0.8237	21.8319	0.00152374
family	Acidaminococcaceae	rs262812	T	C	14306	0.0142257	3.25e-06	-0.065675	0.0274	-0.0196	0.4742	21.3134	0.00148761
family	Acidaminococcaceae	rs2933324	G	A	14306	0.0140257	2.24e-06	0.0662557	0.0298	-0.0068	0.82	22.315	0.00155741
family	Acidaminococcaceae	rs45497800	T	C	14306	0.0257351	5.86e-06	-0.117863	0.0362	0.0208	0.5662	20.9751	0.00146403
family	Acidaminococcaceae	rs6589457	G	A	14306	0.0349516	2.32e-06	-0.165911	0.0574	0.1482	0.00975596	22.5329	0.00157259
family	Acidaminococcaceae	rs6923842	T	C	14306	0.0169192	2.21e-06	-0.0796106	0.039	-0.0366	0.3477	22.1402	0.00154523
family	Acidaminococcaceae	rs74540770	G	A	14306	0.0243533	7.09e-06	-0.108969	0.046	0.0467	0.3101	20.0212	0.00139754
family	Acidaminococcaceae	rs78702810	T	C	14306	0.0323244	9.16e-06	-0.143755	0.0413	0.047	0.2549	19.7781	0.0013806
family	Actinomycetaceae	rs2889192	T	G	14306	0.0195009	3.64e-06	-0.0887537	0.0352	0.0058	0.8693	20.714	0.00144583
family	Actinomycetaceae	rs34583783	G	T	14306	0.026427	5.48e-06	0.123756	0.0526	-0.0091	0.8622	21.9299	0.00153057
family	Actinomycetaceae	rs35011108	A	G	14306	0.0503796	1.83e-06	0.241826	0.0501	0.1144	0.0224502	23.0407	0.00160798
family	Actinomycetaceae	rs4073240	G	A	14306	0.0164684	6.05e-06	0.0747546	0.0257	0.0173	0.5006	20.605	0.00143823
family	Actinomycetaceae	rs58484246	T	C	14306	0.0169007	6.12e-06	0.0761407	0.0262	-0.0484	0.0653401	20.2966	0.00141674
family	Alcaligenaceae	rs112135816	T	G	14306	0.0171554	5.28e-06	-0.0775052	0.0522	0.0121	0.8158	20.4108	0.0014247
family	Alcaligenaceae	rs1153990	A	G	14306	0.0128306	5.97e-06	-0.058727	0.0271	-0.0037	0.8917	20.9499	0.00146227
family	Alcaligenaceae	rs147968	C	T	14306	0.0110321	9.13e-06	0.0489475	0.025	-0.0009	0.9705	19.6854	0.00137413
family	Alcaligenaceae	rs28480294	C	T	14306	0.0115503	6.61e-06	0.0516967	0.0263	-0.0029	0.9114	20.0327	0.00139834
family	Alcaligenaceae	rs4033856	T	C	14306	0.0168931	1.03e-06	-0.081834	0.0444	0.0095	0.8298	23.4665	0.00163764
family	Alcaligenaceae	rs62191117	A	G	14306	0.0133636	2.76e-07	0.0684302	0.0312	0.0366	0.2395	26.221	0.00182951
family	Alcaligenaceae	rs62395635	T	C	14306	0.0238514	3.35e-06	0.110583	0.0518	-0.0197	0.7039	21.4956	0.0015003
family	Alcaligenaceae	rs6969323	A	C	14306	0.0129137	3.89e-06	-0.0593564	0.0301	-0.0185	0.5389	21.1268	0.0014746
family	Alcaligenaceae	rs74776516	T	G	14306	0.0213287	6.85e-06	-0.0944052	0.0508	0.0304	0.549	19.5913	0.00136757
family	Alcaligenaceae	rs7638039	T	C	14306	0.0127779	2.7e-06	0.0603335	0.0289	-0.0308	0.2874	22.2945	0.00155598
family	Alcaligenaceae	rs9537886	A	C	14306	0.0110683	2.35e-07	-0.0570888	0.0252	0.0229	0.3641	26.6036	0.00185616
family	Bacteroidaceae	rs11585893	A	G	14306	0.0147633	1.8e-06	-0.0740746	0.0293	-0.0255	0.3833	25.1751	0.00175667
family	Bacteroidaceae	rs13207588	A	G	14306	0.0131195	7.48e-06	-0.059205	0.0322	0.0031	0.9234	20.3649	0.0014215
family	Bacteroidaceae	rs1340391	T	C	14306	0.0132244	6.73e-06	-0.0592004	0.0365	0.0212	0.5605	20.04	0.00139885
family	Bacteroidaceae	rs17619981	T	G	14306	0.0187002	2.69e-06	0.0880978	0.0366	-0.0146	0.689	22.1941	0.00154898
family	Bacteroidaceae	rs2023437	T	C	14306	0.0167634	5.02e-06	-0.0782325	0.0383	0.0866	0.02362	21.7796	0.0015201
family	Bacteroidaceae	rs66474973	G	T	14306	0.0164479	6.81e-07	0.0812515	0.0415	-0.0766	0.06468	24.4029	0.00170288
family	Bacteroidaceae	rs66710942	T	C	14306	0.0107412	5.86e-06	-0.0488038	0.025	0.0401	0.1088	20.6444	0.00144098
family	Bacteroidaceae	rs6795673	C	T	14306	0.0105251	3.38e-07	0.0538565	0.025	0.0237	0.3424	26.1833	0.00182689
family	Bacteroidaceae	rs9507307	C	T	14306	0.0129128	2.13e-06	0.0604456	0.0292	-0.0179	0.5398	21.9123	0.00152935
family	Bacteroidales S24 7group	rs10872669	G	A	14306	0.0275665	9.49e-06	0.123071	0.0441	-0.0204	0.6427	19.9319	0.00139131
family	Bacteroidales S24 7group	rs12748533	G	T	14306	0.0172701	2.59e-06	-0.0821108	0.0277	0.0188	0.4982	22.6053	0.00157764
family	Bacteroidales S24 7group	rs17043785	T	C	14306	0.0347133	5.12e-07	-0.176187	0.044	0.0153	0.7279	25.7606	0.00179745
family	Bacteroidales S24 7group	rs1850003	A	G	14306	0.0177806	2.41e-06	0.084048	0.0296	0.0375	0.2049	22.3441	0.00155943
family	Bacteroidales S24 7group	rs61508842	T	C	14306	0.0272389	7.83e-06	0.122574	0.0444	-0.047	0.2904	20.2497	0.00141347
family	Bacteroidales S24 7group	rs738193	T	C	14306	0.0165856	3.82e-07	0.0847328	0.0262	0.0302	0.2477	26.1	0.00182109
family	Bacteroidales S24 7group	rs78609301	A	G	14306	0.0195709	7.09e-06	-0.0867065	0.0275	0.0266	0.333	19.6283	0.00137015
family	Bacteroidales S24 7group	rs941000	T	C	14306	0.0163382	3.16e-07	-0.0850266	0.0261	-0.0307	0.2384	27.0833	0.00188956
family	Bifidobacteriaceae	rs10831953	G	A	14306	0.0123746	9.95e-06	0.0537537	0.0273	-0.0095	0.727999	18.8692	0.00131724
family	Bifidobacteriaceae	rs12446429	T	C	14306	0.019073	8.53e-06	0.0810099	0.0326	0.0289	0.3741	18.0401	0.00125943
family	Bifidobacteriaceae	rs13020688	G	A	14306	0.0122081	1.57e-06	0.0584045	0.0272	-0.082	0.002618	22.8874	0.00159729
family	Bifidobacteriaceae	rs182549	T	C	14306	0.0126703	5.94e-20	-0.11707	0.0257	-0.0389	0.1297	85.3724	0.00593219
family	Bifidobacteriaceae	rs4957061	T	C	14306	0.0116907	1.15e-06	0.0569873	0.0257	0.0122	0.634	23.7616	0.0016582
family	Bifidobacteriaceae	rs540489	T	G	14306	0.013817	5.37e-06	-0.0632518	0.0331	0.0638	0.0536402	20.9565	0.00146273
family	Bifidobacteriaceae	rs55888705	A	G	14306	0.0120586	8.66e-06	0.053673	0.0277	0.0518	0.0620397	19.8115	0.00138293
family	Bifidobacteriaceae	rs6899771	A	G	14306	0.0202604	7.28e-06	-0.0914312	0.0417	-0.0565	0.175	20.3654	0.00142153
family	Bifidobacteriaceae	rs7174549	T	C	14306	0.0124655	6.87e-06	-0.0551726	0.0261	-0.0398	0.1278	19.5897	0.00136746
family	Bifidobacteriaceae	rs7322849	T	C	14306	0.0200996	1.74e-08	0.110676	0.044	-0.028	0.5239	30.3202	0.00211492
family	Bifidobacteriaceae	rs73797465	T	G	14306	0.0208421	4.85e-06	-0.0942612	0.0398	0.0066	0.8684	20.4542	0.00142772
family	Bifidobacteriaceae	rs857444	C	T	14306	0.0120669	3.82e-06	0.0553965	0.026	0.0253	0.3313	21.0753	0.00147101
family	Clostridiaceae1	rs10875374	T	C	14306	0.0119436	8.1e-06	0.0536759	0.0249	-0.0017	0.9448	20.1971	0.0014098
family	Clostridiaceae1	rs12186080	G	A	14306	0.016246	5.34e-06	0.0748236	0.0336	-0.0207	0.5376	21.2121	0.00148055
family	Clostridiaceae1	rs12341505	G	A	14306	0.0179338	4.54e-06	0.0814503	0.043	0.039	0.3654	20.6272	0.00143978
family	Clostridiaceae1	rs2795528	G	A	14306	0.0390911	3.81e-06	-0.180969	0.0548	0.0141	0.797	21.4315	0.00149584
family	Clostridiaceae1	rs2817172	C	T	14306	0.012392	5.27e-06	0.0563367	0.0256	0.0246	0.3351	20.6681	0.00144263
family	Clostridiaceae1	rs4723021	T	C	14306	0.0241944	7.42e-06	-0.106376	0.0498	-0.0152	0.7602	19.3311	0.00134944
family	Clostridiaceae1	rs550843	T	C	14306	0.0168383	7.09e-06	-0.0734787	0.0282	0.0134	0.6337	19.0426	0.00132932
family	Clostridiaceae1	rs56188186	A	G	14306	0.0217471	8.24e-06	0.0967773	0.0582	0.0397	0.494399	19.8036	0.00138237
family	Clostridiaceae1	rs62397761	A	G	14306	0.0136198	9.08e-06	0.0615805	0.0267	-0.0625	0.0193798	20.443	0.00142694
family	Clostridiaceae1	rs881532	G	A	14306	0.0119011	7.9e-06	0.0533035	0.025	0.0263	0.2926	20.0603	0.00140027
family	Clostridiales vadin BB60 group	rs10517600	G	T	14306	0.0139364	6.83e-06	-0.0626993	0.0257	-0.0239	0.3514	20.2406	0.00141284
family	Clostridiales vadin BB60 group	rs10904722	C	T	14306	0.0147123	5.05e-06	-0.0672314	0.0292	-0.0083	0.777401	20.8825	0.00145758
family	Clostridiales vadin BB60 group	rs118104867	C	T	14306	0.0455098	3.44e-06	0.214464	0.0496	-0.0511	0.3037	22.2075	0.00154991
family	Clostridiales vadin BB60 group	rs13409132	A	G	14306	0.0352154	4.37e-06	-0.165419	0.0674	-0.0204	0.7626	22.0651	0.00153999
family	Clostridiales vadin BB60 group	rs17121075	G	A	14306	0.0172234	7.91e-06	0.0769254	0.0306	-0.0511	0.0950605	19.9481	0.00139245
family	Clostridiales vadin BB60 group	rs2191834	T	G	14306	0.0159136	2.5e-06	-0.0746375	0.0292	0.0221	0.4487	21.9977	0.00153529
family	Clostridiales vadin BB60 group	rs28691777	C	T	14306	0.0266996	6.96e-07	0.137134	0.0612	-0.0851	0.1645	26.3804	0.00184061
family	Clostridiales vadin BB60 group	rs34088226	A	G	14306	0.026924	7.66e-06	-0.117807	0.0532	-0.0027	0.9592	19.1453	0.00133648
family	Clostridiales vadin BB60 group	rs55682560	C	T	14306	0.0261319	4.97e-07	-0.131519	0.047	-0.0591	0.2087	25.33	0.00176746
family	Clostridiales vadin BB60 group	rs6588624	A	G	14306	0.0138147	1.79e-06	0.0662317	0.0251	0.0213	0.3973	22.9852	0.00160411
family	Clostridiales vadin BB60 group	rs66714985	A	C	14306	0.0252447	4.85e-06	0.116908	0.0414	0.0455	0.2716	21.4461	0.00149685
family	Clostridiales vadin BB60 group	rs7226487	A	G	14306	0.0138701	3.58e-06	-0.0643682	0.0249	0.0135	0.5888	21.5369	0.00150318
family	Clostridiales vadin BB60 group	rs7538034	T	G	14306	0.0165982	2.37e-06	-0.078598	0.034	-0.0176	0.6039	22.4234	0.00156496
family	Clostridiales vadin BB60 group	rs7725895	A	G	14306	0.0240367	3.94e-06	-0.116224	0.0387	-0.0031	0.9351	23.3799	0.0016316
family	Clostridiales vadin BB60 group	rs989682	A	G	14306	0.0155364	6.85e-06	0.070194	0.0296	-0.0064	0.8299	20.4126	0.00142483
family	Coriobacteriaceae	rs11250875	T	C	14306	0.0130939	4.83e-06	0.06075	0.0303	-0.0022	0.9429	21.5256	0.00150239
family	Coriobacteriaceae	rs11656361	A	C	14306	0.017553	8.02e-06	0.0773006	0.0325	-0.0343	0.2902	19.3938	0.00135381
family	Coriobacteriaceae	rs12974142	G	A	14306	0.0177205	8.51e-06	0.0789796	0.0494	0.0266	0.589299	19.8645	0.00138662
family	Coriobacteriaceae	rs13307134	T	C	14306	0.0126265	7.8e-06	-0.0565686	0.0337	-0.0488	0.1477	20.0717	0.00140106
family	Coriobacteriaceae	rs1397793	A	G	14306	0.0112446	9.77e-06	0.0498855	0.0275	-0.0064	0.8169	19.6816	0.00137387
family	Coriobacteriaceae	rs1816223	G	A	14306	0.0129006	4.84e-06	0.0586265	0.0314	0.0442	0.159	20.6523	0.00144153
family	Coriobacteriaceae	rs240104	T	C	14306	0.0126849	1.52e-06	-0.0603429	0.028	0.0022	0.9376	22.6297	0.00157933
family	Coriobacteriaceae	rs2442778	A	G	14306	0.0258545	9.03e-06	0.116408	0.0567	-0.0461	0.4161	20.2718	0.00141501
family	Coriobacteriaceae	rs3025411	A	G	14306	0.0209468	8.27e-06	0.0926543	0.0408	0.0129	0.751299	19.5657	0.00136579
family	Coriobacteriaceae	rs34739816	G	T	14306	0.0207666	3.88e-06	0.0965017	0.0535	-0.0383	0.4738	21.5943	0.00150718
family	Coriobacteriaceae	rs67561917	A	G	14306	0.0154113	5.39e-06	-0.0714367	0.0328	0.0026	0.936	21.4864	0.00149966
family	Coriobacteriaceae	rs719099	A	G	14306	0.0155815	5.43e-07	0.0778402	0.0422	-0.0633	0.1339	24.9568	0.00174146
family	Coriobacteriaceae	rs8010111	A	G	14306	0.0229286	6.9e-06	0.103377	0.0453	-0.0006	0.9898	20.3279	0.00141892
family	Defluviitaleaceae	rs112893842	T	C	14306	0.0232545	2.75e-06	0.110761	0.0437	0.0146	0.7388	22.6861	0.00158326
family	Defluviitaleaceae	rs1582238	C	T	14306	0.0167061	1.69e-06	-0.0801923	0.0261	-0.0336	0.1989	23.0417	0.00160804
family	Defluviitaleaceae	rs17051335	C	T	14306	0.0292201	4.58e-06	-0.134314	0.0415	-0.0715	0.0845902	21.129	0.00147476
family	Defluviitaleaceae	rs1908593	T	C	14306	0.0156601	7.86e-06	0.070223	0.0255	-0.0219	0.3901	20.108	0.00140359
family	Defluviitaleaceae	rs4344384	T	G	14306	0.0156121	5.86e-06	-0.0708803	0.0251	0.0669	0.00757199	20.6124	0.00143875
family	Defluviitaleaceae	rs4677103	A	G	14306	0.0197033	9.42e-07	0.0977203	0.0331	-0.0319	0.336	24.5975	0.00171643
family	Defluviitaleaceae	rs540220	C	T	14306	0.0289814	9.48e-06	0.123954	0.0436	-0.0605	0.1652	18.2929	0.00127705
family	Defluviitaleaceae	rs55658617	T	C	14306	0.0361844	1.41e-06	0.177314	0.0698	-0.1053	0.1311	24.0128	0.0016757
family	Defluviitaleaceae	rs72731813	C	T	14306	0.0293415	2.76e-07	-0.149751	0.0589	-0.0408	0.4885	26.048	0.00181747
family	Defluviitaleaceae	rs9608282	T	G	14306	0.0299429	4.61e-06	0.139014	0.0701	0.0669	0.34	21.5541	0.00150438
family	Defluviitaleaceae	rs9725395	A	G	14306	0.0295185	3.41e-06	-0.138357	0.0396	0.0041	0.9184	21.9692	0.00153331
family	Desulfovibrionaceae	rs112381107	C	T	14306	0.0456962	2.82e-06	0.211435	0.0523	-0.0549	0.2945	21.4089	0.00149426
family	Desulfovibrionaceae	rs11599763	C	T	14306	0.0117493	2.5e-06	0.0555931	0.0258	0.0178	0.4903	22.3881	0.0015625
family	Desulfovibrionaceae	rs17791387	A	G	14306	0.0154381	2.1e-06	-0.0729251	0.0428	-0.0662	0.1221	22.3134	0.0015573
family	Desulfovibrionaceae	rs2692012	G	A	14306	0.0253568	1.56e-06	-0.114231	0.055	0.0299	0.5865	20.2945	0.00141659
family	Desulfovibrionaceae	rs2838334	G	A	14306	0.012423	3.82e-06	0.0571419	0.0263	0.0442	0.0930294	21.1571	0.00147671
family	Desulfovibrionaceae	rs3935584	C	T	14306	0.0115757	6.78e-06	-0.0525838	0.0251	0.0212	0.3974	20.6352	0.00144034
family	Desulfovibrionaceae	rs4506934	C	T	14306	0.020138	3.16e-06	-0.0943381	0.0389	0.0176	0.650401	21.9453	0.00153164
family	Desulfovibrionaceae	rs6058181	C	T	14306	0.0166111	2.7e-07	0.0834742	0.0339	0.0204	0.5477	25.2527	0.00176207
family	Desulfovibrionaceae	rs72647048	T	C	14306	0.017089	9.61e-06	-0.0770089	0.0396	0.0252	0.5246	20.3071	0.00141747
family	Desulfovibrionaceae	rs9928243	C	A	14306	0.0117819	4.48e-06	-0.0541732	0.0251	-0.0142	0.573099	21.1416	0.00147563
family	Enterobacteriaceae	rs11026530	T	C	14306	0.0186379	9.43e-06	0.0822408	0.0354	-0.0296	0.4018	19.4707	0.00135916
family	Enterobacteriaceae	rs2374342	C	A	14306	0.0126195	4.52e-06	0.0582927	0.0255	-0.0533	0.0363203	21.3375	0.00148929
family	Enterobacteriaceae	rs35673018	G	A	14306	0.0202934	7.63e-06	0.0899642	0.0436	-0.0345	0.4283	19.653	0.00137188
family	Enterobacteriaceae	rs504442	T	G	14306	0.0189479	5.17e-06	0.084159	0.0411	0.0293	0.4757	19.7278	0.00137709
family	Enterobacteriaceae	rs62210023	A	G	14306	0.0130125	3.13e-06	0.0606754	0.0264	-0.0144	0.585901	21.7422	0.00151749
family	Enterobacteriaceae	rs78143293	A	G	14306	0.0170415	1.2e-06	-0.0848521	0.038	-0.0324	0.3939	24.7919	0.00172997
family	Enterobacteriaceae	rs79757635	C	A	14306	0.0171286	9.32e-06	0.0758597	0.0373	-0.0265	0.4773	19.6146	0.00136919
family	Erysipelotrichaceae	rs1074800	G	A	14306	0.010887	6.15e-06	-0.0492438	0.0254	0.0203	0.4241	20.4591	0.00142806
family	Erysipelotrichaceae	rs10781552	C	T	14306	0.0116074	2.33e-06	-0.0552212	0.0279	-0.0404	0.1472	22.633	0.00157956
family	Erysipelotrichaceae	rs17530232	A	G	14306	0.0224648	2.79e-06	0.10305	0.0558	0.094	0.0922593	21.0422	0.0014687
family	Erysipelotrichaceae	rs1884466	C	T	14306	0.0106939	9.53e-06	-0.0475363	0.0251	0.0232	0.3557	19.7596	0.00137931
family	Erysipelotrichaceae	rs2300774	A	G	14306	0.0106784	8.95e-07	-0.0524152	0.0252	-0.0008	0.974	24.0936	0.00168133
family	Erysipelotrichaceae	rs290833	T	G	14306	0.0111376	8.03e-06	-0.0497374	0.0252	0.0023	0.9262	19.9427	0.00139207
family	Erysipelotrichaceae	rs35161940	T	C	14306	0.0167641	1.85e-06	-0.0806041	0.0406	-0.0362	0.3721	23.1182	0.00161337
family	Erysipelotrichaceae	rs4078432	T	C	14306	0.0133764	4.23e-06	0.0608929	0.0332	-0.0141	0.6704	20.7231	0.00144647
family	Erysipelotrichaceae	rs56970041	T	G	14306	0.0164471	5.4e-06	0.0724145	0.052	-0.0279	0.5916	19.3853	0.00135321
family	Erysipelotrichaceae	rs62504403	C	T	14306	0.0127883	1.12e-07	0.0681159	0.0317	-0.0148	0.6409	28.3708	0.00197921
family	Erysipelotrichaceae	rs7234058	T	C	14306	0.0194091	9.12e-07	-0.0945759	0.0437	0.0815	0.0622802	23.7438	0.00165696
family	Erysipelotrichaceae	rs7826267	G	T	14306	0.0199131	9.28e-06	0.0839071	0.0512	-0.0509	0.32	17.755	0.00123955
family	Erysipelotrichaceae	rs8003149	C	T	14306	0.0116888	4.08e-06	0.0538798	0.0267	-0.0043	0.872	21.2477	0.00148303
family	Family XI	rs10759623	C	T	14306	0.032151	5.78e-07	-0.162115	0.03	0.0344	0.2514	25.4248	0.00177406
family	Family XI	rs11547158	A	G	14306	0.0372795	2.7e-06	-0.177599	0.0368	0.0232	0.529	22.6956	0.00158392
family	Family XI	rs17379710	T	C	14306	0.0252125	3.97e-06	-0.116383	0.0254	-0.0209	0.411	21.3082	0.00148725
family	Family XI	rs2155352	A	G	14306	0.0302319	6.63e-07	-0.150538	0.0296	-0.0357	0.2277	24.7948	0.00173018
family	Family XI	rs2156611	T	C	14306	0.0251099	9.43e-06	-0.112486	0.025	0.001	0.9687	20.0681	0.00140081
family	Family XI	rs3733511	A	G	14306	0.0274718	3.39e-06	0.128253	0.0274	0.0174	0.5261	21.7952	0.00152118
family	Family XI	rs488164	G	T	14306	0.025516	4.8e-06	-0.117998	0.0261	-0.0186	0.4766	21.3857	0.00149265
family	Family XI	rs697771	A	G	14306	0.0251491	3.19e-06	-0.117677	0.0252	-0.0055	0.8269	21.8947	0.00152811
family	Family XIII	rs10404377	A	C	14306	0.011165	6.99e-06	0.0503183	0.0258	-0.0271	0.2938	20.3111	0.00141775
family	Family XIII	rs118170811	A	G	14306	0.0317112	1.8e-06	0.151619	0.0712	0.0111	0.8766	22.8603	0.0015954
family	Family XIII	rs12904405	A	G	14306	0.0192688	7.67e-06	-0.0851896	0.043	-0.0889	0.0386901	19.5463	0.00136443
family	Family XIII	rs3098182	T	G	14306	0.011014	4.04e-06	-0.0508511	0.025	-0.0134	0.5933	21.3162	0.0014878
family	Family XIII	rs482905	G	T	14306	0.012717	3.72e-06	0.0596528	0.029	0	0.9993	22.0035	0.0015357
family	Family XIII	rs6501525	A	G	14306	0.0115587	1.24e-06	0.0561559	0.0266	-0.0352	0.1852	23.6033	0.00164717
family	Family XIII	rs66753613	G	A	14306	0.0144251	8.08e-06	0.0651136	0.0326	-0.0035	0.9135	20.3754	0.00142223
family	Family XIII	rs6797051	C	T	14306	0.0171364	4.89e-06	-0.0805985	0.0426	0.0453	0.288	22.1215	0.00154392
family	Family XIII	rs7514702	T	C	14306	0.0141626	3.92e-06	-0.0663236	0.0351	0.0333	0.3428	21.9306	0.00153062
family	Lachnospiraceae	rs10402491	C	T	14306	0.014851	7.58e-06	0.0661701	0.0334	0.0568	0.0889795	19.8524	0.00138577
family	Lachnospiraceae	rs11139361	C	T	14306	0.0110503	4.26e-06	-0.0494463	0.0267	-0.0025	0.9241	20.0226	0.00139764
family	Lachnospiraceae	rs112040820	A	G	14306	0.0117086	2.42e-06	0.0549584	0.0286	-0.0441	0.1233	22.0322	0.0015377
family	Lachnospiraceae	rs11841382	G	T	14306	0.017462	9.58e-06	-0.0718128	0.0454	-0.0783	0.0841996	16.9128	0.00118082
family	Lachnospiraceae	rs11979110	T	C	14306	0.0105069	1.82e-06	-0.0500924	0.025	0.0177	0.4772	22.7297	0.00158631
family	Lachnospiraceae	rs1205443	A	G	14306	0.0112157	7.29e-06	0.0501415	0.0263	-0.0089	0.735201	19.9867	0.00139514
family	Lachnospiraceae	rs12760724	A	C	14306	0.0107934	7.27e-06	-0.0484566	0.0266	-0.0812	0.00228402	20.1553	0.00140689
family	Lachnospiraceae	rs13005175	G	A	14306	0.0218395	8.37e-06	-0.0993483	0.0607	-0.0009	0.988	20.6936	0.00144441
family	Lachnospiraceae	rs2159863	A	G	14306	0.0128742	3.7e-06	-0.0585831	0.0326	-0.0081	0.8042	20.7064	0.0014453
family	Lachnospiraceae	rs2910921	C	T	14306	0.035832	8.42e-06	-0.160302	0.074	-0.0489	0.5082	20.0141	0.00139705
family	Lachnospiraceae	rs3127230	C	T	14306	0.0112201	6.2e-06	-0.0503537	0.0272	0.0356	0.1915	20.1405	0.00140585
family	Lachnospiraceae	rs35524804	T	C	14306	0.0125216	2.45e-06	-0.0607481	0.0306	0.0603	0.0484596	23.5367	0.00164253
family	Lachnospiraceae	rs7359994	C	T	14306	0.0112482	5.36e-06	0.0503142	0.0255	-0.024	0.3463	20.0085	0.00139666
family	Lachnospiraceae	rs79086868	T	C	14306	0.0164472	3.01e-06	0.0776723	0.0418	-0.0052	0.9007	22.3022	0.00155652
family	Lachnospiraceae	rs959845	T	C	14306	0.0107801	5.17e-06	0.0493666	0.0258	-0.0119	0.6462	20.9711	0.00146375
family	Lachnospiraceae	rs9929145	G	A	14306	0.0245233	2.84e-07	-0.125721	0.0574	0.0111	0.8473	26.282	0.00183376
family	Lactobacillaceae	rs1530559	G	A	14306	0.0176921	9.65e-06	0.0772453	0.0255	0.0044	0.8615	19.0627	0.00133073
family	Lactobacillaceae	rs16861661	G	A	14306	0.0379293	2.7e-07	-0.193287	0.0505	0.0774	0.1255	25.969	0.00181196
family	Lactobacillaceae	rs62314653	C	A	14306	0.0392269	6.59e-06	0.177082	0.053	0.0292	0.5815	20.3789	0.00142247
family	Lactobacillaceae	rs74599091	A	G	14306	0.0425039	7.7e-06	0.191613	0.0932	-0.1685	0.0706204	20.3232	0.00141859
family	Lactobacillaceae	rs768253	T	G	14306	0.0170604	3.61e-06	-0.0792344	0.0251	0.0366	0.1443	21.5699	0.00150549
family	Lactobacillaceae	rs77478751	A	G	14306	0.0473566	5.96e-06	-0.219178	0.0393	-0.0183	0.642401	21.4207	0.00149508
family	Lactobacillaceae	rs921925	A	C	14306	0.0201687	5.77e-07	0.0999419	0.0305	-0.0125	0.681	24.555	0.00171347
family	Lactobacillaceae	rs9345899	A	G	14306	0.0278946	9.45e-06	-0.124042	0.0408	0.0033	0.9362	19.7741	0.00138032
family	Methanobacteriaceae	rs10202904	G	T	14306	0.0235357	3.01e-07	0.121754	0.0255	0.0193	0.449	26.7616	0.00186716
family	Methanobacteriaceae	rs10424197	A	G	14306	0.0247517	9.28e-06	0.111274	0.029	-0.0504	0.08192	20.2105	0.00141074
family	Methanobacteriaceae	rs4257531	G	A	14306	0.0364959	7.44e-06	0.164498	0.0414	0.0088	0.8313	20.3158	0.00141807
family	Methanobacteriaceae	rs56131665	G	A	14306	0.039298	6.18e-06	0.178661	0.0408	-0.0351	0.3894	20.669	0.00144269
family	Methanobacteriaceae	rs6508769	C	T	14306	0.0344519	8.23e-06	-0.153519	0.0351	-0.0069	0.8435	19.8563	0.00138604
family	Methanobacteriaceae	rs6776814	T	C	14306	0.0411825	1.63e-06	-0.199566	0.0866	0.0275	0.751299	23.4827	0.00163877
family	Methanobacteriaceae	rs73068003	G	T	14306	0.0351803	8.45e-06	-0.15814	0.0425	0.0887	0.0367799	20.2062	0.00141044
family	Methanobacteriaceae	rs73457410	A	G	14306	0.0436695	1.41e-06	0.21534	0.0513	0.0092	0.8582	24.316	0.00169683
family	Methanobacteriaceae	rs75208022	C	T	14306	0.048763	5.92e-06	-0.227245	0.0428	-0.0322	0.453	21.7174	0.00151576
family	Methanobacteriaceae	rs894996	C	A	14306	0.0449076	1.88e-06	0.216999	0.0487	0.0474	0.3305	23.3494	0.00162948
family	Oxalobacteraceae	rs111966731	T	C	14306	0.0445746	4.56e-06	0.204031	0.0443	-0.0194	0.6618	20.9516	0.00146239
family	Oxalobacteraceae	rs11246212	C	T	14306	0.0291797	4.51e-06	-0.13607	0.036	0.0209	0.562	21.7452	0.0015177
family	Oxalobacteraceae	rs12002250	A	C	14306	0.044523	5.53e-06	0.196145	0.0616	-0.0362	0.5567	19.4082	0.00135481
family	Oxalobacteraceae	rs1569853	T	C	14306	0.0281704	7.45e-07	-0.140043	0.0385	-0.0011	0.9775	24.7136	0.00172452
family	Oxalobacteraceae	rs17138946	G	T	14306	0.0430248	8.09e-06	-0.189444	0.0501	0.0171	0.732799	19.3876	0.00135337
family	Oxalobacteraceae	rs36057338	G	T	14306	0.0398742	6.26e-06	0.181604	0.0707	-0.0172	0.8081	20.7428	0.00144784
family	Oxalobacteraceae	rs4428215	G	A	14306	0.0230053	4.88e-08	0.12561	0.0286	-0.0313	0.2746	29.8121	0.00207955
family	Oxalobacteraceae	rs561239	A	G	14306	0.0236769	7.19e-06	0.105525	0.0308	-0.0195	0.5276	19.8637	0.00138656
family	Oxalobacteraceae	rs6000536	C	T	14306	0.0241355	7.39e-07	-0.118383	0.0336	-0.0782	0.0197702	24.0584	0.00167887
family	Oxalobacteraceae	rs62435498	C	A	14306	0.0400608	7.46e-06	0.181521	0.0416	0.0053	0.8992	20.5312	0.00143309
family	Oxalobacteraceae	rs736744	T	C	14306	0.0200648	1.49e-07	-0.105642	0.0253	0.0003	0.9904	27.7207	0.00193395
family	Oxalobacteraceae	rs7993559	A	C	14306	0.0201114	5.04e-06	-0.0921059	0.0254	-0.006	0.8143	20.9744	0.00146398
family	Oxalobacteraceae	rs80330081	A	C	14306	0.0423688	6.64e-06	-0.18756	0.0411	-0.022	0.592899	19.5969	0.00136797
family	Oxalobacteraceae	rs934049	G	A	14306	0.0238636	4.21e-06	0.109751	0.0309	0.0255	0.41	21.1517	0.00147634
family	Pasteurellaceae	rs10965428	C	A	14306	0.0258219	4.29e-06	-0.119902	0.0541	0.0128	0.8128	21.5614	0.00150489
family	Pasteurellaceae	rs111582866	G	A	14306	0.0256403	7.07e-06	-0.113957	0.0445	-0.0118	0.7913	19.7531	0.00137885
family	Pasteurellaceae	rs12050685	A	G	14306	0.015239	9.19e-06	-0.0670948	0.0277	0.0057	0.8384	19.385	0.00135319
family	Pasteurellaceae	rs16970009	A	G	14306	0.0429572	7.32e-06	0.187381	0.09	0.0205	0.8198	19.0274	0.00132826
family	Pasteurellaceae	rs35510	A	G	14306	0.0264958	4.02e-06	0.122729	0.0621	0.0561	0.3665	21.4556	0.00149752
family	Pasteurellaceae	rs4822728	T	C	14306	0.0149032	4.72e-06	0.0685479	0.0251	-0.0191	0.4469	21.1558	0.00147662
family	Pasteurellaceae	rs6972479	A	G	14306	0.0175366	7.75e-06	-0.0781862	0.0311	0.0805	0.00959401	19.8779	0.00138755
family	Pasteurellaceae	rs72756943	G	A	14306	0.0303029	3.35e-06	0.13988	0.0503	0.0697	0.1665	21.308	0.00148723
family	Pasteurellaceae	rs73139353	A	C	14306	0.0484634	8.71e-06	-0.222573	0.0445	-0.035	0.4316	21.092	0.00147217
family	Pasteurellaceae	rs76022354	C	T	14306	0.0500406	1.83e-06	0.24289	0.0575	-0.0782	0.1735	23.5599	0.00164415
family	Pasteurellaceae	rs78909003	T	C	14306	0.0498372	2.05e-06	-0.241159	0.055	-0.0541	0.3251	23.4153	0.00163407
family	Pasteurellaceae	rs9382510	C	T	14306	0.0169965	2.48e-07	-0.0881865	0.0283	0.0218	0.4406	26.9206	0.00187824
family	Pasteurellaceae	rs9895850	T	C	14306	0.041017	9.08e-06	-0.176406	0.0611	0.063	0.3029	18.4969	0.00129128
family	Pasteurellaceae	rs9938097	C	T	14306	0.0158024	8.23e-06	0.0710386	0.0258	0.0118	0.649	20.2089	0.00141062
family	Peptococcaceae	rs117452796	A	G	14306	0.0549569	3.15e-06	-0.257982	0.0728	-0.069	0.3429	22.0361	0.00153797
family	Peptococcaceae	rs12144792	C	T	14306	0.0141246	5.82e-06	0.064399	0.0259	0.0174	0.5024	20.7877	0.00145097
family	Peptococcaceae	rs12634826	T	G	14306	0.0150931	1.01e-06	-0.0739885	0.0263	0.0098	0.708401	24.031	0.00167697
family	Peptococcaceae	rs12992764	T	G	14306	0.0141137	1.46e-06	0.0684213	0.0254	-0.0146	0.5671	23.5018	0.0016401
family	Peptococcaceae	rs150600492	A	C	14306	0.0289757	2.31e-06	0.135774	0.0538	0.0067	0.9006	21.9566	0.00153243
family	Peptococcaceae	rs35703006	G	T	14306	0.0164355	4.95e-07	0.0812655	0.029	-0.0195	0.501601	24.4482	0.00170603
family	Peptococcaceae	rs4990837	G	A	14306	0.0185869	1.74e-06	-0.0910387	0.0316	-0.084	0.00782402	23.9904	0.00167414
family	Peptococcaceae	rs75430375	C	T	14306	0.0317498	3.41e-06	-0.147941	0.0601	-0.1024	0.0882795	21.7118	0.00151537
family	Peptococcaceae	rs75898026	A	G	14306	0.0173541	2.02e-06	-0.0821779	0.0309	-0.0051	0.8682	22.4236	0.00156498
family	Peptostreptococcaceae	rs10805326	A	G	14306	0.012276	4.03e-06	-0.0566637	0.0276	-0.0318	0.2498	21.3057	0.00148707
family	Peptostreptococcaceae	rs117020988	C	T	14306	0.0372126	1.03e-06	0.182411	0.046	-0.0515	0.263	24.0282	0.00167678
family	Peptostreptococcaceae	rs12377846	C	A	14306	0.0511627	7.26e-07	-0.252	0.0746	-0.0224	0.7642	24.2602	0.00169293
family	Peptostreptococcaceae	rs12986312	T	G	14306	0.0125947	5.77e-06	0.0571818	0.0272	-0.0551	0.0429903	20.6129	0.00143879
family	Peptostreptococcaceae	rs1467258	G	A	14306	0.0162321	7.9e-06	0.072584	0.0324	-0.0108	0.7395	19.9955	0.00139575
family	Peptostreptococcaceae	rs1520207	T	C	14306	0.0112476	3.17e-06	-0.0525658	0.0251	-0.0588	0.0192199	21.8417	0.00152442
family	Peptostreptococcaceae	rs4692811	C	T	14306	0.0126913	4.21e-07	0.0642075	0.0265	0.0105	0.691899	25.5952	0.00178593
family	Peptostreptococcaceae	rs59865771	C	T	14306	0.0127192	7.69e-06	-0.0573764	0.0264	-0.0131	0.6208	20.3492	0.0014204
family	Peptostreptococcaceae	rs61841503	G	A	14306	0.0161331	9.8e-09	0.0919658	0.0374	-0.0359	0.3371	32.495	0.00226628
family	Peptostreptococcaceae	rs6721459	G	A	14306	0.0111975	5.08e-06	-0.0509823	0.0254	-0.0008	0.9741	20.7299	0.00144694
family	Peptostreptococcaceae	rs76982728	T	C	14306	0.0266923	3.24e-06	0.124203	0.0845	-0.047	0.577801	21.6517	0.00151118
family	Peptostreptococcaceae	rs77540684	T	G	14306	0.0245638	8.14e-06	0.106725	0.0427	-0.0264	0.536801	18.8774	0.0013178
family	Peptostreptococcaceae	rs9573937	A	G	14306	0.0142907	1.71e-06	-0.0693637	0.0337	-0.0182	0.589599	23.559	0.00164409
family	Porphyromonadaceae	rs10762312	A	G	14306	0.0118814	8.7e-06	0.052368	0.027	-0.0116	0.666801	19.4266	0.00135609
family	Porphyromonadaceae	rs10858364	G	T	14306	0.012085	4.31e-06	0.055316	0.0298	-0.039	0.1901	20.9512	0.00146236
family	Porphyromonadaceae	rs17065783	A	G	14306	0.0122235	1.79e-06	-0.059133	0.0342	0.013	0.705	23.4028	0.0016332
family	Porphyromonadaceae	rs1980561	A	G	14306	0.0109284	8.95e-06	-0.0485289	0.0251	-0.0084	0.737099	19.7191	0.00137648
family	Porphyromonadaceae	rs35233670	T	C	14306	0.010602	7.91e-06	-0.0473576	0.025	-0.0044	0.8603	19.9528	0.00139277
family	Porphyromonadaceae	rs35961441	A	C	14306	0.0207306	8.37e-06	0.0915257	0.0653	-0.0557	0.3934	19.4923	0.00136067
family	Porphyromonadaceae	rs6953849	A	G	14306	0.0150724	2.44e-06	0.0718149	0.0324	0.0089	0.7848	22.702	0.00158437
family	Porphyromonadaceae	rs7330827	T	C	14306	0.0237355	8.05e-06	-0.103842	0.0531	-0.0591	0.2652	19.1403	0.00133614
family	Porphyromonadaceae	rs864093	A	C	14306	0.0117499	9.6e-06	-0.0527939	0.0307	0.0333	0.2789	20.1883	0.00140919
family	Prevotellaceae	rs12057990	C	T	14306	0.0132268	8.97e-06	0.0589878	0.0281	0.0057	0.8395	19.8891	0.00138833
family	Prevotellaceae	rs12118202	T	C	14306	0.0147265	5.54e-07	-0.0751986	0.0323	0.043	0.1837	26.0748	0.00181933
family	Prevotellaceae	rs13069367	A	C	14306	0.0119687	7.39e-06	-0.0539768	0.0255	0.001	0.9687	20.3386	0.00141966
family	Prevotellaceae	rs148376875	T	G	14306	0.0179163	2.08e-06	0.084515	0.0352	-0.0546	0.1206	22.2521	0.00155302
family	Prevotellaceae	rs2206482	T	G	14306	0.0117486	1.3e-06	-0.0569105	0.0257	0.0328	0.201	23.4646	0.0016375
family	Prevotellaceae	rs2278540	G	A	14306	0.0123265	8.44e-06	0.0554249	0.0262	0.0583	0.0259102	20.2176	0.00141123
family	Prevotellaceae	rs34660375	A	G	14306	0.0178291	7.4e-06	-0.0805894	0.0358	0.0177	0.621001	20.4313	0.00142613
family	Prevotellaceae	rs3758087	C	T	14306	0.0124655	8.61e-06	-0.0564199	0.0279	0.0028	0.9198	20.4854	0.0014299
family	Prevotellaceae	rs3860225	A	G	14306	0.0167936	5.5e-07	0.083936	0.0431	0.0424	0.325	24.9809	0.00174314
family	Prevotellaceae	rs4493272	T	C	14306	0.0118027	3.02e-07	-0.0604992	0.0251	0.03	0.2313	26.2746	0.00183325
family	Prevotellaceae	rs4685827	T	C	14306	0.0145407	2.77e-06	-0.0679529	0.0293	-0.0538	0.0660207	21.8396	0.00152428
family	Prevotellaceae	rs7252711	G	A	14306	0.0161926	5.57e-06	0.0740876	0.0403	0.0045	0.912	20.9343	0.00146118
family	Prevotellaceae	rs7975087	C	A	14306	0.0135454	7.59e-06	-0.0601448	0.0329	0.0237	0.4712	19.7157	0.00137625
family	Prevotellaceae	rs912860	A	G	14306	0.0483124	9.3e-07	0.229046	0.0832	0.1304	0.117	22.4765	0.00156866
family	Prevotellaceae	rs9586501	G	A	14306	0.0127329	2.59e-06	0.0592681	0.0284	0.0371	0.1915	21.6664	0.00151221
family	Prevotellaceae	rs9958960	G	A	14306	0.0173611	1.06e-07	-0.0914807	0.0344	0.0081	0.8147	27.7654	0.00193706
family	Rhodospirillaceae	rs1035406	G	A	14306	0.0250863	5.84e-06	-0.11354	0.0389	-0.013	0.7382	20.4845	0.00142983
family	Rhodospirillaceae	rs11591293	G	T	14306	0.0158724	2.67e-06	0.0743184	0.0253	0.0279	0.2698	21.9234	0.00153012
family	Rhodospirillaceae	rs13336560	C	T	14306	0.0158061	9.17e-06	-0.0701719	0.0257	-0.0093	0.717999	19.7096	0.00137582
family	Rhodospirillaceae	rs1549633	A	C	14306	0.0218634	4.7e-06	0.0999312	0.0393	0.0299	0.4464	20.8914	0.00145819
family	Rhodospirillaceae	rs1923415	A	G	14306	0.0227326	9.64e-06	-0.0999238	0.0439	0.0373	0.3958	19.3214	0.00134876
family	Rhodospirillaceae	rs3754624	C	T	14306	0.0200064	1.71e-06	0.0971389	0.0326	0.0416	0.2024	23.5748	0.00164519
family	Rhodospirillaceae	rs4278423	T	C	14306	0.0235725	3.12e-06	0.107529	0.0522	-0.0242	0.643101	20.8085	0.00145241
family	Rhodospirillaceae	rs55876211	C	T	14306	0.0196395	2.87e-06	-0.0911851	0.029	-0.0935	0.00124099	21.5569	0.00150458
family	Rhodospirillaceae	rs61933850	G	A	14306	0.0360647	7.23e-06	0.164808	0.037	-0.0074	0.8407	20.883	0.00145761
family	Rhodospirillaceae	rs6679026	T	C	14306	0.0251088	9.95e-06	0.111984	0.0415	0.0591	0.1545	19.8912	0.00138848
family	Rhodospirillaceae	rs7001029	C	T	14306	0.0261324	5.35e-06	0.117366	0.0436	0.081	0.0630202	20.1709	0.00140798
family	Rhodospirillaceae	rs72714493	A	G	14306	0.0180791	7.35e-06	0.0816858	0.035	-0.0161	0.6453	20.4145	0.00142496
family	Rhodospirillaceae	rs74354280	C	T	14306	0.0204907	6.67e-06	-0.0911896	0.0278	0.0294	0.2912	19.8051	0.00138248
family	Rhodospirillaceae	rs76784716	A	G	14306	0.0285767	1.49e-06	0.136049	0.0396	0.0117	0.7685	22.6656	0.00158183
family	Rhodospirillaceae	rs9813022	A	G	14306	0.0163583	2.53e-07	-0.0842444	0.0259	0.0323	0.2116	26.522	0.00185047
family	Rikenellaceae	rs10217435	C	T	14306	0.0197506	6.51e-06	-0.0883756	0.0362	0.015	0.679401	20.0218	0.00139759
family	Rikenellaceae	rs10832801	A	C	14306	0.0122666	7.5e-06	-0.0534763	0.028	0.0036	0.898	19.0053	0.00132672
family	Rikenellaceae	rs1939881	G	A	14306	0.0206213	5.64e-07	-0.105589	0.0538	-0.0694	0.1968	26.2183	0.00182933
family	Rikenellaceae	rs2447496	A	G	14306	0.0121904	6.09e-06	0.0549203	0.0284	-0.0519	0.0671893	20.2969	0.00141676
family	Rikenellaceae	rs2833282	G	A	14306	0.0156966	4.31e-06	0.0711137	0.035	-0.0289	0.4097	20.5256	0.0014327
family	Rikenellaceae	rs35909684	A	C	14306	0.0191539	7.1e-06	-0.0850181	0.0481	0.0126	0.792399	19.7019	0.00137528
family	Rikenellaceae	rs36021379	A	G	14306	0.0144903	7.2e-06	-0.0656005	0.0343	-0.0152	0.6586	20.4955	0.0014306
family	Rikenellaceae	rs4264350	T	C	14306	0.0108555	1.35e-06	-0.0526393	0.0251	0.0105	0.6758	23.5137	0.00164093
family	Rikenellaceae	rs59663348	G	A	14306	0.0125048	6.12e-06	0.0570915	0.0289	-0.0364	0.2082	20.8444	0.00145492
family	Rikenellaceae	rs62532512	A	C	14306	0.0107399	2.76e-06	0.0504257	0.0253	-0.014	0.580301	22.0447	0.00153857
family	Rikenellaceae	rs6744030	C	T	14306	0.0157103	9.32e-06	0.0696747	0.0308	0.0291	0.3457	19.669	0.00137299
family	Rikenellaceae	rs6837275	A	G	14306	0.011887	1.45e-06	0.0570355	0.0275	-0.0212	0.4413	23.0222	0.00160668
family	Rikenellaceae	rs74474130	T	G	14306	0.0295688	3.61e-06	0.137747	0.0684	0.0212	0.757201	21.7019	0.00151468
family	Rikenellaceae	rs77885767	C	T	14306	0.0336482	2.85e-06	-0.156209	0.0592	-0.0192	0.746401	21.552	0.00150424
family	Rikenellaceae	rs9389714	C	T	14306	0.0143416	8.79e-06	-0.0636841	0.0438	0.0021	0.9616	19.7182	0.00137642
[truncated: 286 more rows]

## Sheet: Supplementary table 2
Supplementary table 2 IVs related to GM taxa and AMD (genome-wide statistical significance, P<5.00E-08)
Level	Exposure	SNP	Effect_allele.exposure	Other_allele.exposure	SE.exposure	Pval.exposure	Beta.exposure	SE.outcome	Beta.outcome	Pval.outcome	F
Total	GM	rs10805326	A	G	0.0139665	3.55e-08	-0.0775151	0.0276	-0.0318	0.2498	30.8033
Total	GM	rs11110281	T	C	0.0225943	1.4e-08	-0.130554	0.0577	0.0914	0.1132	33.3874
Total	GM	rs12781711	C	T	0.0117477	2.55e-08	-0.0656129	0.0289	-0.0268	0.3523	31.1941
Total	GM	rs17159861	C	T	0.0168388	1.04e-08	0.0962228	0.0407	0.0264	0.517299	32.6538
Total	GM	rs182549	T	C	0.012066	3.79e-20	-0.111489	0.0257	-0.0389	0.1297	85.3763
Total	GM	rs35866622	T	C	0.0109421	2.21e-08	-0.0612024	0.0264	0.0234	0.3755	31.285
Total	GM	rs4428215	G	A	0.0230053	4.88e-08	0.12561	0.0286	-0.0313	0.2746	29.8121
Total	GM	rs602075	G	A	0.0296976	3.57e-08	-0.168974	0.0284	0.0211	0.4589	32.3741
Total	GM	rs61841503	G	A	0.0161331	9.8e-09	0.0919658	0.0374	-0.0359	0.3371	32.495
Total	GM	rs67476743	T	G	0.022208	3.74e-09	0.132164	0.0285	-0.0181	0.5259	35.4166
Total	GM	rs7221249	G	A	0.0142741	4.31e-09	-0.0839861	0.0251	0.0298	0.2364	34.6192
Total	GM	rs7322849	T	C	0.0200996	1.74e-08	0.110676	0.044	-0.028	0.5239	30.3202
Total	GM	rs736744	T	C	0.0211262	2.57e-08	-0.117882	0.0253	0.0003	0.9904	31.1352
Total	GM	rs7570971	A	C	0.0113623	1.41e-14	0.086653	0.0256	0.0443	0.0829106	58.1614
Total	GM	rs830151	A	G	0.0347932	4.26e-08	-0.194561	0.0522	-0.0309	0.5543	31.2696
Total	GM	rs9864379	T	C	0.0292752	4.66e-08	-0.160521	0.0355	0.0361	0.3091	30.0652
class	Actinobacteria	rs182549	T	C	0.012066	3.78966e-20	-0.111489	0.0257	-0.0389	0.1297	85.3763
family	Streptococcaceae	rs11110281	T	C	0.0225943	1.40136e-08	-0.130554	0.0577	0.0914	0.1132	33.3874
family	Bifidobacteriaceae	rs182549	T	C	0.0126703	5.94155e-20	-0.11707	0.0257	-0.0389	0.1297	85.3724
family	Bifidobacteriaceae	rs7322849	T	C	0.0200996	1.74032e-08	0.110676	0.044	-0.028	0.5239	30.3202
family	Oxalobacteraceae	rs4428215	G	A	0.0230053	4.87933e-08	0.12561	0.0286	-0.0313	0.2746	29.8121
family	Peptostreptococcaceae	rs61841503	G	A	0.0161331	9.80122e-09	0.0919658	0.0374	-0.0359	0.3371	32.495
family	unknown id.1000001214	rs9864379	T	C	0.0292752	4.65876e-08	-0.160521	0.0355	0.0361	0.3091	30.0652
genus	Intestinibacter	rs10805326	A	G	0.0139665	3.54544e-08	-0.0775151	0.0276	-0.0318	0.2498	30.8033
genus	Streptococcus	rs11110281	T	C	0.0227398	2.58315e-09	-0.137519	0.0577	0.0914	0.1132	36.5723
genus	Ruminococcaceae UCG013	rs12781711	C	T	0.0117477	2.553e-08	-0.0656129	0.0289	-0.0268	0.3523	31.1941
genus	Eubacterium coprostanoligenes group	rs17159861	C	T	0.0168388	1.03786e-08	0.0962228	0.0407	0.0264	0.517299	32.6538
genus	Bifidobacterium	rs182549	T	C	0.0127294	1.2782e-20	-0.119703	0.0257	-0.0389	0.1297	88.4289
genus	Bifidobacterium	rs7322849	T	C	0.0201813	1.08368e-08	0.112428	0.044	-0.028	0.5239	31.0349
genus	Ruminococcus torques group	rs35866622	T	C	0.0109421	2.21335e-08	-0.0612024	0.0264	0.0234	0.3755	31.285
genus	Allisonella	rs602075	G	A	0.0296976	3.56574e-08	-0.168974	0.0284	0.0211	0.4589	32.3741
genus	Romboutsia	rs61841503	G	A	0.0171454	3.99595e-08	0.092888	0.0374	-0.0359	0.3371	29.3511
genus	Tyzzerella3	rs67476743	T	G	0.022208	3.7405e-09	0.132164	0.0285	-0.0181	0.5259	35.4166
genus	Erysipelatoclostridium	rs7221249	G	A	0.0142741	4.30953e-09	-0.0839861	0.0251	0.0298	0.2364	34.6192
genus	Oxalobacter	rs736744	T	C	0.0211262	2.57472e-08	-0.117882	0.0253	0.0003	0.9904	31.1352
genus	Candidatus Soleaferrea	rs830151	A	G	0.0347932	4.25608e-08	-0.194561	0.0522	-0.0309	0.5543	31.2696
genus	unknown id.1000001215	rs9864379	T	C	0.0292752	4.65876e-08	-0.160521	0.0355	0.0361	0.3091	30.0652
order	Bifidobacteriales	rs182549	T	C	0.0126703	5.94155e-20	-0.11707	0.0257	-0.0389	0.1297	85.3724
order	Bifidobacteriales	rs7322849	T	C	0.0200996	1.74032e-08	0.110676	0.044	-0.028	0.5239	30.3202
order	Gastranaerophilales	rs9864379	T	C	0.0292752	4.65876e-08	-0.160521	0.0355	0.0361	0.3091	30.0652
phylum	Actinobacteria	rs7570971	A	C	0.0113623	1.41351e-14	0.086653	0.0256	0.0443	0.0829106	58.1614

## Sheet: Supplementary table 3
	Supplementary table 3 Casual effects of MR Analysis between GM and AMD (locus-wide significance, P<1.00E-05)
Level	Exposure	Outcome	Method	nsnp	Beta	SE	Pval	OR	OR_lci95	OR_uci95
phylum	Actinobacteria	Age-related macular degeneration (whether dry or wet) || id:finn-b-H7_AMD	Inverse variance weighted	15	0.152514	0.130117	0.241144	1.16476	0.902565	1.50312
phylum	Actinobacteria	Age-related macular degeneration (whether dry or wet) || id:finn-b-H7_AMD	MR Egger	15	0.759428	0.546473	0.187964	2.13705	0.732232	6.23709
phylum	Actinobacteria	Age-related macular degeneration (whether dry or wet) || id:finn-b-H7_AMD	Weighted median	15	0.15127	0.179585	0.399603	1.16331	0.818145	1.6541
phylum	Actinobacteria	Age-related macular degeneration (whether dry or wet) || id:finn-b-H7_AMD	Weighted mode	15	0.330788	0.272637	0.245092	1.39206	0.815805	2.37538
phylum	Bacteroidetes	Age-related macular degeneration (whether dry or wet) || id:finn-b-H7_AMD	Inverse variance weighted	11	-0.0458334	0.147942	0.756709	0.955201	0.714766	1.27651
phylum	Bacteroidetes	Age-related macular degeneration (whether dry or wet) || id:finn-b-H7_AMD	MR Egger	11	-0.390497	0.336939	0.2763	0.67672	0.349624	1.30984
phylum	Bacteroidetes	Age-related macular degeneration (whether dry or wet) || id:finn-b-H7_AMD	Weighted median	11	-0.0574352	0.203545	0.777809	0.944183	0.633571	1.40707
phylum	Bacteroidetes	Age-related macular degeneration (whether dry or wet) || id:finn-b-H7_AMD	Weighted mode	11	-0.00898108	0.292836	0.976137	0.991059	0.558255	1.75941
phylum	Cyanobacteria	Age-related macular degeneration (whether dry or wet) || id:finn-b-H7_AMD	Inverse variance weighted	8	0.0343253	0.125651	0.784716	1.03492	0.809004	1.32393
phylum	Cyanobacteria	Age-related macular degeneration (whether dry or wet) || id:finn-b-H7_AMD	MR Egger	8	-0.15324	0.477531	0.759169	0.857924	0.336485	2.18742
phylum	Cyanobacteria	Age-related macular degeneration (whether dry or wet) || id:finn-b-H7_AMD	Weighted median	8	0.0737453	0.152987	0.629781	1.07653	0.79763	1.45296
phylum	Cyanobacteria	Age-related macular degeneration (whether dry or wet) || id:finn-b-H7_AMD	Weighted mode	8	0.186617	0.261919	0.49921	1.20517	0.721268	2.01371
phylum	Euryarchaeota	Age-related macular degeneration (whether dry or wet) || id:finn-b-H7_AMD	Inverse variance weighted	12	-0.023475	0.0671465	0.726632	0.976798	0.856345	1.11419
phylum	Euryarchaeota	Age-related macular degeneration (whether dry or wet) || id:finn-b-H7_AMD	MR Egger	12	0.348987	0.297317	0.267677	1.41763	0.791557	2.53889
phylum	Euryarchaeota	Age-related macular degeneration (whether dry or wet) || id:finn-b-H7_AMD	Weighted median	12	0.049154	0.0928393	0.596492	1.05038	0.87563	1.26001
phylum	Euryarchaeota	Age-related macular degeneration (whether dry or wet) || id:finn-b-H7_AMD	Weighted mode	12	0.104813	0.145642	0.486744	1.1105	0.834731	1.47738
phylum	Firmicutes	Age-related macular degeneration (whether dry or wet) || id:finn-b-H7_AMD	Inverse variance weighted	15	-0.0587884	0.128301	0.646804	0.942906	0.733257	1.2125
phylum	Firmicutes	Age-related macular degeneration (whether dry or wet) || id:finn-b-H7_AMD	MR Egger	15	-0.114584	0.311042	0.718513	0.891737	0.484699	1.64059
phylum	Firmicutes	Age-related macular degeneration (whether dry or wet) || id:finn-b-H7_AMD	Weighted median	15	0.000669981	0.16215	0.996703	1.00067	0.728226	1.37504
phylum	Firmicutes	Age-related macular degeneration (whether dry or wet) || id:finn-b-H7_AMD	Weighted mode	15	0.0215993	0.237422	0.928802	1.02183	0.641627	1.62734
phylum	Lentisphaerae	Age-related macular degeneration (whether dry or wet) || id:finn-b-H7_AMD	Inverse variance weighted	9	-0.00304207	0.0942929	0.974263	0.996963	0.828734	1.19934
phylum	Lentisphaerae	Age-related macular degeneration (whether dry or wet) || id:finn-b-H7_AMD	MR Egger	9	0.491746	0.329384	0.179092	1.63517	0.857405	3.11846
phylum	Lentisphaerae	Age-related macular degeneration (whether dry or wet) || id:finn-b-H7_AMD	Weighted median	9	-0.0837786	0.12174	0.491342	0.919635	0.724416	1.16746
phylum	Lentisphaerae	Age-related macular degeneration (whether dry or wet) || id:finn-b-H7_AMD	Weighted mode	9	-0.136468	0.183536	0.478415	0.872434	0.60884	1.25015
phylum	Proteobacteria	Age-related macular degeneration (whether dry or wet) || id:finn-b-H7_AMD	Inverse variance weighted	12	0.0610198	0.137601	0.657437	1.06292	0.811656	1.39197
phylum	Proteobacteria	Age-related macular degeneration (whether dry or wet) || id:finn-b-H7_AMD	MR Egger	12	0.0210934	0.383742	0.957247	1.02132	0.481408	2.16675
phylum	Proteobacteria	Age-related macular degeneration (whether dry or wet) || id:finn-b-H7_AMD	Weighted median	12	-0.0240215	0.190464	0.899636	0.976265	0.672112	1.41806
phylum	Proteobacteria	Age-related macular degeneration (whether dry or wet) || id:finn-b-H7_AMD	Weighted mode	12	-0.0625485	0.317193	0.847272	0.939367	0.50447	1.74918
phylum	Tenericutes	Age-related macular degeneration (whether dry or wet) || id:finn-b-H7_AMD	Inverse variance weighted	12	-0.0419349	0.132021	0.750759	0.958932	0.740303	1.24213
phylum	Tenericutes	Age-related macular degeneration (whether dry or wet) || id:finn-b-H7_AMD	MR Egger	12	-0.728081	0.414821	0.109759	0.482835	0.214139	1.08868
phylum	Tenericutes	Age-related macular degeneration (whether dry or wet) || id:finn-b-H7_AMD	Weighted median	12	-0.143107	0.159482	0.369548	0.866661	0.634009	1.18469
phylum	Tenericutes	Age-related macular degeneration (whether dry or wet) || id:finn-b-H7_AMD	Weighted mode	12	-0.147077	0.262218	0.586111	0.863227	0.516323	1.44321
phylum	Verrucomicrobia	Age-related macular degeneration (whether dry or wet) || id:finn-b-H7_AMD	Inverse variance weighted	12	0.191322	0.125191	0.126452	1.21085	0.947383	1.54758
phylum	Verrucomicrobia	Age-related macular degeneration (whether dry or wet) || id:finn-b-H7_AMD	MR Egger	12	0.103636	0.342471	0.768387	1.1092	0.56688	2.17033
phylum	Verrucomicrobia	Age-related macular degeneration (whether dry or wet) || id:finn-b-H7_AMD	Weighted median	12	0.0179516	0.160312	0.91084	1.01811	0.743595	1.39398
phylum	Verrucomicrobia	Age-related macular degeneration (whether dry or wet) || id:finn-b-H7_AMD	Weighted mode	12	0.0689566	0.193693	0.728567	1.07139	0.732948	1.56611
order	Actinomycetales	Age-related macular degeneration (whether dry or wet) || id:finn-b-H7_AMD	Inverse variance weighted	5	0.130957	0.199165	0.51084	1.13992	0.77151	1.68425
order	Actinomycetales	Age-related macular degeneration (whether dry or wet) || id:finn-b-H7_AMD	MR Egger	5	0.743173	0.345485	0.120583	2.1026	1.06825	4.13846
order	Actinomycetales	Age-related macular degeneration (whether dry or wet) || id:finn-b-H7_AMD	Weighted median	5	0.230008	0.209233	0.271643	1.25861	0.835195	1.89668
order	Actinomycetales	Age-related macular degeneration (whether dry or wet) || id:finn-b-H7_AMD	Weighted mode	5	0.328112	0.204632	0.184105	1.38834	0.929632	2.0734
order	Bacillales	Age-related macular degeneration (whether dry or wet) || id:finn-b-H7_AMD	Inverse variance weighted	9	0.013535	0.0806574	0.866734	1.01363	0.865409	1.18723
order	Bacillales	Age-related macular degeneration (whether dry or wet) || id:finn-b-H7_AMD	MR Egger	9	-0.443358	0.327353	0.217706	0.641877	0.337912	1.21927
order	Bacillales	Age-related macular degeneration (whether dry or wet) || id:finn-b-H7_AMD	Weighted median	9	0.108403	0.0995689	0.276276	1.1145	0.916904	1.35467
order	Bacillales	Age-related macular degeneration (whether dry or wet) || id:finn-b-H7_AMD	Weighted mode	9	0.176947	0.155834	0.289045	1.19357	0.879424	1.61993
order	Bacteroidales	Age-related macular degeneration (whether dry or wet) || id:finn-b-H7_AMD	Inverse variance weighted	14	-0.106429	0.125983	0.398229	0.899039	0.702326	1.15085
order	Bacteroidales	Age-related macular degeneration (whether dry or wet) || id:finn-b-H7_AMD	MR Egger	14	-0.377128	0.257318	0.168462	0.685828	0.414173	1.13566
order	Bacteroidales	Age-related macular degeneration (whether dry or wet) || id:finn-b-H7_AMD	Weighted median	14	-0.146529	0.174108	0.400012	0.863701	0.613988	1.21497
order	Bacteroidales	Age-related macular degeneration (whether dry or wet) || id:finn-b-H7_AMD	Weighted mode	14	-0.148181	0.243001	0.552508	0.862275	0.535549	1.38833
order	Bifidobacteriales	Age-related macular degeneration (whether dry or wet) || id:finn-b-H7_AMD	Inverse variance weighted	12	0.125277	0.172705	0.468219	1.13346	0.807974	1.59007
order	Bifidobacteriales	Age-related macular degeneration (whether dry or wet) || id:finn-b-H7_AMD	MR Egger	12	0.323319	0.5928	0.597425	1.38171	0.432329	4.41588
order	Bifidobacteriales	Age-related macular degeneration (whether dry or wet) || id:finn-b-H7_AMD	Weighted median	12	0.308183	0.168627	0.0676096	1.36095	0.977921	1.894
order	Bifidobacteriales	Age-related macular degeneration (whether dry or wet) || id:finn-b-H7_AMD	Weighted mode	12	0.323335	0.17934	0.0988341	1.38173	0.972221	1.96372
order	Burkholderiales	Age-related macular degeneration (whether dry or wet) || id:finn-b-H7_AMD	Inverse variance weighted	10	0.0779569	0.149734	0.602621	1.08108	0.806121	1.44981
order	Burkholderiales	Age-related macular degeneration (whether dry or wet) || id:finn-b-H7_AMD	MR Egger	10	0.704909	0.47294	0.174432	2.02366	0.800872	5.11343
order	Burkholderiales	Age-related macular degeneration (whether dry or wet) || id:finn-b-H7_AMD	Weighted median	10	0.103794	0.206772	0.615688	1.10937	0.739723	1.66374
order	Burkholderiales	Age-related macular degeneration (whether dry or wet) || id:finn-b-H7_AMD	Weighted mode	10	0.0843132	0.348355	0.81418	1.08797	0.549656	2.15349
order	Clostridiales	Age-related macular degeneration (whether dry or wet) || id:finn-b-H7_AMD	Inverse variance weighted	13	-0.18354	0.182894	0.315604	0.832319	0.581577	1.19117
order	Clostridiales	Age-related macular degeneration (whether dry or wet) || id:finn-b-H7_AMD	MR Egger	13	-0.0441282	0.520386	0.933945	0.956831	0.345044	2.65336
order	Clostridiales	Age-related macular degeneration (whether dry or wet) || id:finn-b-H7_AMD	Weighted median	13	-0.194697	0.203656	0.339069	0.823084	0.55219	1.22687
order	Clostridiales	Age-related macular degeneration (whether dry or wet) || id:finn-b-H7_AMD	Weighted mode	13	-0.211278	0.286869	0.47558	0.809549	0.461376	1.42047
order	Coriobacteriales	Age-related macular degeneration (whether dry or wet) || id:finn-b-H7_AMD	Inverse variance weighted	13	-0.0484203	0.138077	0.725832	0.952733	0.726838	1.24883
order	Coriobacteriales	Age-related macular degeneration (whether dry or wet) || id:finn-b-H7_AMD	MR Egger	13	-0.733669	0.584904	0.235717	0.480144	0.152578	1.51096
order	Coriobacteriales	Age-related macular degeneration (whether dry or wet) || id:finn-b-H7_AMD	Weighted median	13	-0.0364028	0.18846	0.846834	0.964252	0.666454	1.39512
order	Coriobacteriales	Age-related macular degeneration (whether dry or wet) || id:finn-b-H7_AMD	Weighted mode	13	-0.0720573	0.271315	0.795066	0.930478	0.546711	1.58363
order	Desulfovibrionales	Age-related macular degeneration (whether dry or wet) || id:finn-b-H7_AMD	Inverse variance weighted	12	0.057895	0.124199	0.641111	1.0596	0.830659	1.35165
order	Desulfovibrionales	Age-related macular degeneration (whether dry or wet) || id:finn-b-H7_AMD	MR Egger	12	-0.460671	0.311	0.169345	0.63086	0.34293	1.16054
order	Desulfovibrionales	Age-related macular degeneration (whether dry or wet) || id:finn-b-H7_AMD	Weighted median	12	-0.108318	0.173018	0.53128	0.897342	0.639267	1.2596
order	Desulfovibrionales	Age-related macular degeneration (whether dry or wet) || id:finn-b-H7_AMD	Weighted mode	12	-0.235276	0.234085	0.336453	0.790353	0.499532	1.25048
order	Enterobacteriales	Age-related macular degeneration (whether dry or wet) || id:finn-b-H7_AMD	Inverse variance weighted	7	-0.229653	0.17283	0.183922	0.794809	0.566431	1.11527
order	Enterobacteriales	Age-related macular degeneration (whether dry or wet) || id:finn-b-H7_AMD	MR Egger	7	1.27702	1.03202	0.270876	3.58594	0.474387	27.1065
order	Enterobacteriales	Age-related macular degeneration (whether dry or wet) || id:finn-b-H7_AMD	Weighted median	7	-0.34365	0.238519	0.149651	0.709177	0.444348	1.13184
order	Enterobacteriales	Age-related macular degeneration (whether dry or wet) || id:finn-b-H7_AMD	Weighted mode	7	-0.338905	0.361903	0.385185	0.71255	0.350556	1.44835
order	Erysipelotrichales	Age-related macular degeneration (whether dry or wet) || id:finn-b-H7_AMD	Inverse variance weighted	13	-0.0868609	0.144321	0.547269	0.916805	0.69092	1.21654
order	Erysipelotrichales	Age-related macular degeneration (whether dry or wet) || id:finn-b-H7_AMD	MR Egger	13	0.0385758	0.651279	0.953831	1.03933	0.289984	3.72506
order	Erysipelotrichales	Age-related macular degeneration (whether dry or wet) || id:finn-b-H7_AMD	Weighted median	13	-0.157994	0.203174	0.436787	0.853855	0.573376	1.27154
order	Erysipelotrichales	Age-related macular degeneration (whether dry or wet) || id:finn-b-H7_AMD	Weighted mode	13	-0.186758	0.316267	0.565805	0.829644	0.446355	1.54207
order	Gastranaerophilales	Age-related macular degeneration (whether dry or wet) || id:finn-b-H7_AMD	Inverse variance weighted	9	-0.0652173	0.0970484	0.501579	0.936864	0.774582	1.13315
order	Gastranaerophilales	Age-related macular degeneration (whether dry or wet) || id:finn-b-H7_AMD	MR Egger	9	-0.426957	0.289246	0.183427	0.652492	0.370138	1.15023
order	Gastranaerophilales	Age-related macular degeneration (whether dry or wet) || id:finn-b-H7_AMD	Weighted median	9	-0.145275	0.125055	0.245361	0.864784	0.676798	1.10499
order	Gastranaerophilales	Age-related macular degeneration (whether dry or wet) || id:finn-b-H7_AMD	Weighted mode	9	-0.199251	0.19848	0.344827	0.819344	0.555286	1.20897
order	Lactobacillales	Age-related macular degeneration (whether dry or wet) || id:finn-b-H7_AMD	Inverse variance weighted	15	0.112203	0.124222	0.366397	1.11874	0.876979	1.42715
order	Lactobacillales	Age-related macular degeneration (whether dry or wet) || id:finn-b-H7_AMD	MR Egger	15	0.113974	0.321552	0.728686	1.12072	0.596743	2.10479
order	Lactobacillales	Age-related macular degeneration (whether dry or wet) || id:finn-b-H7_AMD	Weighted median	15	0.14504	0.172651	0.400866	1.15609	0.824189	1.62163
order	Lactobacillales	Age-related macular degeneration (whether dry or wet) || id:finn-b-H7_AMD	Weighted mode	15	0.122323	0.249132	0.631036	1.13012	0.693519	1.84158
order	Methanobacteriales	Age-related macular degeneration (whether dry or wet) || id:finn-b-H7_AMD	Inverse variance weighted	10	-0.0256807	0.0805506	0.749867	0.974646	0.832302	1.14133
order	Methanobacteriales	Age-related macular degeneration (whether dry or wet) || id:finn-b-H7_AMD	MR Egger	10	0.350367	0.322864	0.309456	1.41959	0.753937	2.67294
order	Methanobacteriales	Age-related macular degeneration (whether dry or wet) || id:finn-b-H7_AMD	Weighted median	10	0.0496155	0.0991095	0.616643	1.05087	0.865335	1.27618
order	Methanobacteriales	Age-related macular degeneration (whether dry or wet) || id:finn-b-H7_AMD	Weighted mode	10	0.108012	0.142746	0.468591	1.11406	0.842172	1.47373
order	Mollicutes RF9	Age-related macular degeneration (whether dry or wet) || id:finn-b-H7_AMD	Inverse variance weighted	13	-0.159186	0.113809	0.161899	0.852837	0.682323	1.06596
order	Mollicutes RF9	Age-related macular degeneration (whether dry or wet) || id:finn-b-H7_AMD	MR Egger	13	-0.663085	0.33925	0.0765209	0.515259	0.265002	1.00185
order	Mollicutes RF9	Age-related macular degeneration (whether dry or wet) || id:finn-b-H7_AMD	Weighted median	13	-0.21473	0.14424	0.136566	0.806759	0.608085	1.07034
order	Mollicutes RF9	Age-related macular degeneration (whether dry or wet) || id:finn-b-H7_AMD	Weighted mode	13	-0.255161	0.262158	0.349611	0.774792	0.463481	1.2952
order	NB1n	Age-related macular degeneration (whether dry or wet) || id:finn-b-H7_AMD	Inverse variance weighted	13	-0.091831	0.0734475	0.211192	0.912259	0.789948	1.05351
order	NB1n	Age-related macular degeneration (whether dry or wet) || id:finn-b-H7_AMD	MR Egger	13	-0.302477	0.320355	0.365348	0.738986	0.394407	1.38461
order	NB1n	Age-related macular degeneration (whether dry or wet) || id:finn-b-H7_AMD	Weighted median	13	-0.102193	0.0990328	0.302116	0.902856	0.743567	1.09627
order	NB1n	Age-related macular degeneration (whether dry or wet) || id:finn-b-H7_AMD	Weighted mode	13	-0.0795245	0.146145	0.596305	0.923555	0.693525	1.22988
order	Pasteurellales	Age-related macular degeneration (whether dry or wet) || id:finn-b-H7_AMD	Inverse variance weighted	14	-0.0328798	0.0937172	0.725708	0.967655	0.80528	1.16277
order	Pasteurellales	Age-related macular degeneration (whether dry or wet) || id:finn-b-H7_AMD	MR Egger	14	0.171723	0.201237	0.410183	1.18735	0.800353	1.76147
order	Pasteurellales	Age-related macular degeneration (whether dry or wet) || id:finn-b-H7_AMD	Weighted median	14	0.108283	0.123504	0.380618	1.11436	0.874778	1.41957
order	Pasteurellales	Age-related macular degeneration (whether dry or wet) || id:finn-b-H7_AMD	Weighted mode	14	0.14011	0.182809	0.457115	1.1504	0.803968	1.64611
order	Rhodospirillales	Age-related macular degeneration (whether dry or wet) || id:finn-b-H7_AMD	Inverse variance weighted	14	0.184906	0.101671	0.0689622	1.20311	0.985733	1.46841
order	Rhodospirillales	Age-related macular degeneration (whether dry or wet) || id:finn-b-H7_AMD	MR Egger	14	-0.126293	0.418486	0.767982	0.881357	0.388087	2.00158
order	Rhodospirillales	Age-related macular degeneration (whether dry or wet) || id:finn-b-H7_AMD	Weighted median	14	0.11325	0.12816	0.376879	1.11991	0.871147	1.43971
order	Rhodospirillales	Age-related macular degeneration (whether dry or wet) || id:finn-b-H7_AMD	Weighted mode	14	0.0975803	0.182777	0.602438	1.1025	0.77054	1.57747
order	Selenomonadales	Age-related macular degeneration (whether dry or wet) || id:finn-b-H7_AMD	Inverse variance weighted	12	-0.106261	0.165255	0.520216	0.89919	0.650404	1.24314
order	Selenomonadales	Age-related macular degeneration (whether dry or wet) || id:finn-b-H7_AMD	MR Egger	12	-0.0455534	0.592609	0.940244	0.955469	0.299073	3.0525
order	Selenomonadales	Age-related macular degeneration (whether dry or wet) || id:finn-b-H7_AMD	Weighted median	12	0.130939	0.212347	0.53748	1.1399	0.751818	1.7283
order	Selenomonadales	Age-related macular degeneration (whether dry or wet) || id:finn-b-H7_AMD	Weighted mode	12	0.326196	0.430334	0.464377	1.38569	0.596153	3.22087
order	Verrucomicrobiales	Age-related macular degeneration (whether dry or wet) || id:finn-b-H7_AMD	Inverse variance weighted	11	0.200419	0.134166	0.135226	1.22191	0.939369	1.58945
order	Verrucomicrobiales	Age-related macular degeneration (whether dry or wet) || id:finn-b-H7_AMD	MR Egger	11	0.118768	0.471813	0.806907	1.12611	0.446648	2.83919
order	Verrucomicrobiales	Age-related macular degeneration (whether dry or wet) || id:finn-b-H7_AMD	Weighted median	11	0.161208	0.174166	0.354654	1.17493	0.835139	1.65297
order	Verrucomicrobiales	Age-related macular degeneration (whether dry or wet) || id:finn-b-H7_AMD	Weighted mode	11	0.0931152	0.225693	0.688624	1.09759	0.705222	1.70826
order	Victivallales	Age-related macular degeneration (whether dry or wet) || id:finn-b-H7_AMD	Inverse variance weighted	8	0.00044196	0.107559	0.996722	1.00044	0.810281	1.23523
order	Victivallales	Age-related macular degeneration (whether dry or wet) || id:finn-b-H7_AMD	MR Egger	8	0.503816	0.351305	0.20153	1.65503	0.831319	3.2949
order	Victivallales	Age-related macular degeneration (whether dry or wet) || id:finn-b-H7_AMD	Weighted median	8	-0.10336	0.127948	0.419188	0.901802	0.701778	1.15884
order	Victivallales	Age-related macular degeneration (whether dry or wet) || id:finn-b-H7_AMD	Weighted mode	8	-0.171926	0.212711	0.445535	0.842041	0.554971	1.2776
genus	Actinomyces	Age-related macular degeneration (whether dry or wet) || id:finn-b-H7_AMD	Inverse variance weighted	7	0.137362	0.116887	0.239925	1.14724	0.912346	1.44262
genus	Actinomyces	Age-related macular degeneration (whether dry or wet) || id:finn-b-H7_AMD	MR Egger	7	0.226385	0.301564	0.486637	1.25406	0.694418	2.26472
genus	Actinomyces	Age-related macular degeneration (whether dry or wet) || id:finn-b-H7_AMD	Weighted median	7	0.107829	0.160839	0.502595	1.11386	0.812681	1.52665
genus	Actinomyces	Age-related macular degeneration (whether dry or wet) || id:finn-b-H7_AMD	Weighted mode	7	0.0843988	0.30607	0.791991	1.08806	0.597203	1.98238
genus	Adlercreutzia	Age-related macular degeneration (whether dry or wet) || id:finn-b-H7_AMD	Inverse variance weighted	8	-0.0394217	0.140977	0.779759	0.961345	0.729252	1.2673
genus	Adlercreutzia	Age-related macular degeneration (whether dry or wet) || id:finn-b-H7_AMD	MR Egger	8	-0.315092	0.67331	0.656319	0.729722	0.194995	2.73081
genus	Adlercreutzia	Age-related macular degeneration (whether dry or wet) || id:finn-b-H7_AMD	Weighted median	8	-0.0259147	0.179923	0.885475	0.974418	0.684845	1.38643
genus	Adlercreutzia	Age-related macular degeneration (whether dry or wet) || id:finn-b-H7_AMD	Weighted mode	8	-0.226783	0.313278	0.492603	0.797094	0.431362	1.47291
genus	Akkermansia	Age-related macular degeneration (whether dry or wet) || id:finn-b-H7_AMD	Inverse variance weighted	11	0.200238	0.134176	0.135607	1.22169	0.939181	1.58919
genus	Akkermansia	Age-related macular degeneration (whether dry or wet) || id:finn-b-H7_AMD	MR Egger	11	0.116957	0.471586	0.809694	1.12407	0.446038	2.8328
genus	Akkermansia	Age-related macular degeneration (whether dry or wet) || id:finn-b-H7_AMD	Weighted median	11	0.161321	0.166184	0.33168	1.17506	0.848403	1.62749
genus	Akkermansia	Age-related macular degeneration (whether dry or wet) || id:finn-b-H7_AMD	Weighted mode	11	0.0937295	0.218271	0.676723	1.09826	0.715996	1.68462
genus	Alistipes	Age-related macular degeneration (whether dry or wet) || id:finn-b-H7_AMD	Inverse variance weighted	13	0.0404912	0.156418	0.79574	1.04132	0.766371	1.41492
genus	Alistipes	Age-related macular degeneration (whether dry or wet) || id:finn-b-H7_AMD	MR Egger	13	-0.336986	0.779344	0.673807	0.713919	0.154974	3.28881
genus	Alistipes	Age-related macular degeneration (whether dry or wet) || id:finn-b-H7_AMD	Weighted median	13	-0.00916801	0.214233	0.965865	0.990874	0.651118	1.50792
genus	Alistipes	Age-related macular degeneration (whether dry or wet) || id:finn-b-H7_AMD	Weighted mode	13	-0.0952869	0.352967	0.791778	0.909112	0.455162	1.8158
genus	Allisonella	Age-related macular degeneration (whether dry or wet) || id:finn-b-H7_AMD	Inverse variance weighted	8	-0.0189194	0.0963545	0.844334	0.981258	0.812391	1.18523
genus	Allisonella	Age-related macular degeneration (whether dry or wet) || id:finn-b-H7_AMD	MR Egger	8	0.193815	0.69931	0.790964	1.21387	0.308254	4.7801
genus	Allisonella	Age-related macular degeneration (whether dry or wet) || id:finn-b-H7_AMD	Weighted median	8	-0.108287	0.100888	0.28312	0.89737	0.736366	1.09358
genus	Allisonella	Age-related macular degeneration (whether dry or wet) || id:finn-b-H7_AMD	Weighted mode	8	-0.116253	0.146758	0.454281	0.89025	0.667711	1.18696
genus	Alloprevotella	Age-related macular degeneration (whether dry or wet) || id:finn-b-H7_AMD	Inverse variance weighted	6	0.041514	0.109734	0.705196	1.04239	0.840663	1.29252
genus	Alloprevotella	Age-related macular degeneration (whether dry or wet) || id:finn-b-H7_AMD	MR Egger	6	-0.233213	1.13477	0.847204	0.791985	0.0856609	7.32236
genus	Alloprevotella	Age-related macular degeneration (whether dry or wet) || id:finn-b-H7_AMD	Weighted median	6	0.00544717	0.112297	0.961312	1.00546	0.80682	1.25301
genus	Alloprevotella	Age-related macular degeneration (whether dry or wet) || id:finn-b-H7_AMD	Weighted mode	6	-0.00860017	0.171655	0.961981	0.991437	0.708189	1.38797
genus	Anaerofilum	Age-related macular degeneration (whether dry or wet) || id:finn-b-H7_AMD	Inverse variance weighted	11	-0.00679786	0.0827779	0.93455	0.993225	0.844473	1.16818
genus	Anaerofilum	Age-related macular degeneration (whether dry or wet) || id:finn-b-H7_AMD	MR Egger	11	0.308139	0.449726	0.510496	1.36089	0.563649	3.28577
genus	Anaerofilum	Age-related macular degeneration (whether dry or wet) || id:finn-b-H7_AMD	Weighted median	11	-0.00823542	0.116072	0.943437	0.991798	0.789989	1.24516
genus	Anaerofilum	Age-related macular degeneration (whether dry or wet) || id:finn-b-H7_AMD	Weighted mode	11	-0.178304	0.190765	0.371975	0.836688	0.57568	1.21604
genus	Anaerostipes	Age-related macular degeneration (whether dry or wet) || id:finn-b-H7_AMD	Inverse variance weighted	13	0.0277948	0.139937	0.842557	1.02818	0.781546	1.35266
genus	Anaerostipes	Age-related macular degeneration (whether dry or wet) || id:finn-b-H7_AMD	MR Egger	13	0.271202	0.509223	0.604916	1.31154	0.483417	3.55829
genus	Anaerostipes	Age-related macular degeneration (whether dry or wet) || id:finn-b-H7_AMD	Weighted median	13	-0.0449496	0.182442	0.80539	0.956046	0.668622	1.36702
genus	Anaerostipes	Age-related macular degeneration (whether dry or wet) || id:finn-b-H7_AMD	Weighted mode	13	-0.1066	0.312952	0.739273	0.898885	0.486759	1.65995
genus	Anaerotruncus	Age-related macular degeneration (whether dry or wet) || id:finn-b-H7_AMD	Inverse variance weighted	13	-0.375095	0.133624	0.00499919	0.687224	0.528878	0.89298
genus	Anaerotruncus	Age-related macular degeneration (whether dry or wet) || id:finn-b-H7_AMD	MR Egger	13	-0.63657	0.391631	0.132352	0.529104	0.245572	1.14
genus	Anaerotruncus	Age-related macular degeneration (whether dry or wet) || id:finn-b-H7_AMD	Weighted median	13	-0.309662	0.183427	0.0913722	0.733695	0.512129	1.05112
genus	Anaerotruncus	Age-related macular degeneration (whether dry or wet) || id:finn-b-H7_AMD	Weighted mode	13	-0.25347	0.280945	0.384701	0.776103	0.44748	1.34606
genus	Bacteroides	Age-related macular degeneration (whether dry or wet) || id:finn-b-H7_AMD	Inverse variance weighted	9	-0.268864	0.186328	0.149031	0.764247	0.53043	1.10113
genus	Bacteroides	Age-related macular degeneration (whether dry or wet) || id:finn-b-H7_AMD	MR Egger	9	-0.601627	1.02436	0.575437	0.54792	0.0735801	4.08013
genus	Bacteroides	Age-related macular degeneration (whether dry or wet) || id:finn-b-H7_AMD	Weighted median	9	-0.203158	0.233703	0.384683	0.81615	0.516224	1.29033
genus	Bacteroides	Age-related macular degeneration (whether dry or wet) || id:finn-b-H7_AMD	Weighted mode	9	-0.114487	0.385811	0.774221	0.891824	0.418668	1.89971
genus	Barnesiella	Age-related macular degeneration (whether dry or wet) || id:finn-b-H7_AMD	Inverse variance weighted	13	-0.130079	0.163106	0.425155	0.878026	0.637776	1.20878
genus	Barnesiella	Age-related macular degeneration (whether dry or wet) || id:finn-b-H7_AMD	MR Egger	13	-0.751086	0.661686	0.280458	0.471854	0.128994	1.72602
genus	Barnesiella	Age-related macular degeneration (whether dry or wet) || id:finn-b-H7_AMD	Weighted median	13	-0.131758	0.176957	0.456526	0.876553	0.619654	1.23996
genus	Barnesiella	Age-related macular degeneration (whether dry or wet) || id:finn-b-H7_AMD	Weighted mode	13	-0.154236	0.263944	0.569807	0.85707	0.510908	1.43777
genus	Bifidobacterium	Age-related macular degeneration (whether dry or wet) || id:finn-b-H7_AMD	Inverse variance weighted	13	0.130357	0.127377	0.306119	1.13924	0.887541	1.46231
genus	Bifidobacterium	Age-related macular degeneration (whether dry or wet) || id:finn-b-H7_AMD	MR Egger	13	0.364096	0.32345	0.284269	1.43921	0.763481	2.71301
genus	Bifidobacterium	Age-related macular degeneration (whether dry or wet) || id:finn-b-H7_AMD	Weighted median	13	0.28166	0.156944	0.0727081	1.32533	0.974385	1.80267
genus	Bifidobacterium	Age-related macular degeneration (whether dry or wet) || id:finn-b-H7_AMD	Weighted mode	13	0.31169	0.174295	0.0989857	1.36573	0.970515	1.92189
genus	Bilophila	Age-related macular degeneration (whether dry or wet) || id:finn-b-H7_AMD	Inverse variance weighted	13	0.154934	0.124585	0.213645	1.16758	0.914615	1.49051
genus	Bilophila	Age-related macular degeneration (whether dry or wet) || id:finn-b-H7_AMD	MR Egger	13	0.249877	0.61168	0.690739	1.28387	0.387122	4.25788
genus	Bilophila	Age-related macular degeneration (whether dry or wet) || id:finn-b-H7_AMD	Weighted median	13	0.114225	0.165353	0.489693	1.121	0.810692	1.5501
genus	Bilophila	Age-related macular degeneration (whether dry or wet) || id:finn-b-H7_AMD	Weighted mode	13	-0.127975	0.289804	0.666637	0.879875	0.49858	1.55277
genus	Blautia	Age-related macular degeneration (whether dry or wet) || id:finn-b-H7_AMD	Inverse variance weighted	2	0.222889	0.362341	0.538465	1.24968	0.614283	2.54232
genus	Butyricicoccus	Age-related macular degeneration (whether dry or wet) || id:finn-b-H7_AMD	Inverse variance weighted	8	-0.105807	0.159083	0.505982	0.899598	0.65862	1.22875
genus	Butyricicoccus	Age-related macular degeneration (whether dry or wet) || id:finn-b-H7_AMD	MR Egger	8	-0.0433223	0.337253	0.901986	0.957603	0.494435	1.85465
genus	Butyricicoccus	Age-related macular degeneration (whether dry or wet) || id:finn-b-H7_AMD	Weighted median	8	-0.0606804	0.210477	0.773117	0.941124	0.622996	1.4217
genus	Butyricicoccus	Age-related macular degeneration (whether dry or wet) || id:finn-b-H7_AMD	Weighted mode	8	0.089749	0.287881	0.764305	1.0939	0.622198	1.92321
genus	Butyricimonas	Age-related macular degeneration (whether dry or wet) || id:finn-b-H7_AMD	Inverse variance weighted	13	0.0733658	0.139318	0.598467	1.07612	0.818978	1.41401
genus	Butyricimonas	Age-related macular degeneration (whether dry or wet) || id:finn-b-H7_AMD	MR Egger	13	-0.71847	0.453987	0.141824	0.487497	0.200231	1.1869
genus	Butyricimonas	Age-related macular degeneration (whether dry or wet) || id:finn-b-H7_AMD	Weighted median	13	0.090088	0.164917	0.584885	1.09427	0.792036	1.51184
genus	Butyricimonas	Age-related macular degeneration (whether dry or wet) || id:finn-b-H7_AMD	Weighted mode	13	0.051944	0.238833	0.83148	1.05332	0.659569	1.68212
genus	Butyrivibrio	Age-related macular degeneration (whether dry or wet) || id:finn-b-H7_AMD	Inverse variance weighted	15	-0.0857104	0.0568468	0.13162	0.91786	0.821084	1.02604
genus	Butyrivibrio	Age-related macular degeneration (whether dry or wet) || id:finn-b-H7_AMD	MR Egger	15	-0.0642279	0.254582	0.804763	0.937791	0.56938	1.54458
genus	Butyrivibrio	Age-related macular degeneration (whether dry or wet) || id:finn-b-H7_AMD	Weighted median	15	-0.0756813	0.0784786	0.334867	0.927112	0.794931	1.08127
genus	Butyrivibrio	Age-related macular degeneration (whether dry or wet) || id:finn-b-H7_AMD	Weighted mode	15	-0.0775416	0.139383	0.586775	0.925388	0.704172	1.2161
genus	Candidatus Soleaferrea	Age-related macular degeneration (whether dry or wet) || id:finn-b-H7_AMD	Inverse variance weighted	11	-0.209441	0.0887334	0.0182579	0.811037	0.681568	0.9651
genus	Candidatus Soleaferrea	Age-related macular degeneration (whether dry or wet) || id:finn-b-H7_AMD	MR Egger	11	0.320225	0.462013	0.505732	1.37744	0.556928	3.40679
genus	Candidatus Soleaferrea	Age-related macular degeneration (whether dry or wet) || id:finn-b-H7_AMD	Weighted median	11	-0.293852	0.114751	0.0104437	0.745387	0.595255	0.933383
genus	Candidatus Soleaferrea	Age-related macular degeneration (whether dry or wet) || id:finn-b-H7_AMD	Weighted mode	11	-0.348667	0.211374	0.130054	0.705628	0.466285	1.06783
genus	Catenibacterium	Age-related macular degeneration (whether dry or wet) || id:finn-b-H7_AMD	Inverse variance weighted	4	0.0633542	0.111103	0.568523	1.0654	0.856922	1.32461
genus	Catenibacterium	Age-related macular degeneration (whether dry or wet) || id:finn-b-H7_AMD	MR Egger	4	0.52567	1.39072	0.741788	1.69159	0.110788	25.8284
genus	Catenibacterium	Age-related macular degeneration (whether dry or wet) || id:finn-b-H7_AMD	Weighted median	4	0.0629464	0.122748	0.608084	1.06497	0.837244	1.35464
genus	Catenibacterium	Age-related macular degeneration (whether dry or wet) || id:finn-b-H7_AMD	Weighted mode	4	0.0998522	0.159819	0.576407	1.10501	0.807839	1.51149
genus	Christensenellaceae R 7group	Age-related macular degeneration (whether dry or wet) || id:finn-b-H7_AMD	Inverse variance weighted	10	-0.0553463	0.224626	0.805378	0.946157	0.609197	1.4695
genus	Christensenellaceae R 7group	Age-related macular degeneration (whether dry or wet) || id:finn-b-H7_AMD	MR Egger	10	-1.08752	0.630627	0.122902	0.33705	0.0979251	1.1601
genus	Christensenellaceae R 7group	Age-related macular degeneration (whether dry or wet) || id:finn-b-H7_AMD	Weighted median	10	-0.229823	0.230095	0.317883	0.794674	0.506207	1.24753
genus	Christensenellaceae R 7group	Age-related macular degeneration (whether dry or wet) || id:finn-b-H7_AMD	Weighted mode	10	-0.316285	0.320594	0.349636	0.728851	0.388816	1.36626
genus	Clostridium innocuum group	Age-related macular degeneration (whether dry or wet) || id:finn-b-H7_AMD	Inverse variance weighted	9	-0.0889241	0.0859262	0.30072	0.914915	0.773106	1.08274
genus	Clostridium innocuum group	Age-related macular degeneration (whether dry or wet) || id:finn-b-H7_AMD	MR Egger	9	-0.0460406	0.443247	0.920185	0.955003	0.400595	2.27669
genus	Clostridium innocuum group	Age-related macular degeneration (whether dry or wet) || id:finn-b-H7_AMD	Weighted median	9	-0.0619734	0.115042	0.590093	0.939908	0.75017	1.17764
genus	Clostridium innocuum group	Age-related macular degeneration (whether dry or wet) || id:finn-b-H7_AMD	Weighted mode	9	-0.0906753	0.178193	0.624584	0.913314	0.644079	1.29509
genus	Clostridium sensustricto1	Age-related macular degeneration (whether dry or wet) || id:finn-b-H7_AMD	Inverse variance weighted	7	0.186226	0.152829	0.223024	1.20469	0.892866	1.62543
genus	Clostridium sensustricto1	Age-related macular degeneration (whether dry or wet) || id:finn-b-H7_AMD	MR Egger	7	-0.0303758	0.415995	0.944622	0.970081	0.429245	2.19235
genus	Clostridium sensustricto1	Age-related macular degeneration (whether dry or wet) || id:finn-b-H7_AMD	Weighted median	7	-0.0216673	0.201132	0.914213	0.978566	0.659755	1.45143
genus	Clostridium sensustricto1	Age-related macular degeneration (whether dry or wet) || id:finn-b-H7_AMD	Weighted mode	7	-0.0817911	0.254535	0.758855	0.921464	0.559518	1.51755
genus	Collinsella	Age-related macular degeneration (whether dry or wet) || id:finn-b-H7_AMD	Inverse variance weighted	9	-0.222866	0.161872	0.168572	0.800222	0.58267	1.099
genus	Collinsella	Age-related macular degeneration (whether dry or wet) || id:finn-b-H7_AMD	MR Egger	9	0.100721	0.6038	0.872234	1.10597	0.338671	3.61166
genus	Collinsella	Age-related macular degeneration (whether dry or wet) || id:finn-b-H7_AMD	Weighted median	9	-0.144356	0.220402	0.512489	0.86558	0.56195	1.33327
genus	Collinsella	Age-related macular degeneration (whether dry or wet) || id:finn-b-H7_AMD	Weighted mode	9	-0.12032	0.332772	0.727038	0.886637	0.461833	1.70219
genus	Coprobacter	Age-related macular degeneration (whether dry or wet) || id:finn-b-H7_AMD	Inverse variance weighted	10	-0.0555448	0.10103	0.582465	0.94597	0.776031	1.15312
genus	Coprobacter	Age-related macular degeneration (whether dry or wet) || id:finn-b-H7_AMD	MR Egger	10	0.281774	0.380642	0.4803	1.32548	0.628586	2.795
genus	Coprobacter	Age-related macular degeneration (whether dry or wet) || id:finn-b-H7_AMD	Weighted median	10	-0.0146014	0.13731	0.915313	0.985505	0.75297	1.28985
genus	Coprobacter	Age-related macular degeneration (whether dry or wet) || id:finn-b-H7_AMD	Weighted mode	10	0.024955	0.23124	0.916428	1.02527	0.651632	1.61314
genus	Coprococcus1	Age-related macular degeneration (whether dry or wet) || id:finn-b-H7_AMD	Inverse variance weighted	11	0.195853	0.190392	0.303629	1.21635	0.837516	1.76654
genus	Coprococcus1	Age-related macular degeneration (whether dry or wet) || id:finn-b-H7_AMD	MR Egger	11	0.741779	0.451521	0.13483	2.09967	0.866579	5.08737
genus	Coprococcus1	Age-related macular degeneration (whether dry or wet) || id:finn-b-H7_AMD	Weighted median	11	0.198004	0.193863	0.307083	1.21897	0.833629	1.78243
genus	Coprococcus1	Age-related macular degeneration (whether dry or wet) || id:finn-b-H7_AMD	Weighted mode	11	0.22541	0.240941	0.371552	1.25284	0.78127	2.00903
genus	Coprococcus2	Age-related macular degeneration (whether dry or wet) || id:finn-b-H7_AMD	Inverse variance weighted	8	-0.0340225	0.151208	0.821975	0.96655	0.718644	1.29997
genus	Coprococcus2	Age-related macular degeneration (whether dry or wet) || id:finn-b-H7_AMD	MR Egger	8	-1.10016	1.2192	0.401633	0.332817	0.0305074	3.63082
genus	Coprococcus2	Age-related macular degeneration (whether dry or wet) || id:finn-b-H7_AMD	Weighted median	8	0.141808	0.190751	0.457229	1.15236	0.792895	1.67478
genus	Coprococcus2	Age-related macular degeneration (whether dry or wet) || id:finn-b-H7_AMD	Weighted mode	8	0.20951	0.259862	0.446628	1.23307	0.740952	2.05205
genus	Coprococcus3	Age-related macular degeneration (whether dry or wet) || id:finn-b-H7_AMD	Inverse variance weighted	9	0.000457054	0.194775	0.998128	1.00046	0.682971	1.46553
genus	Coprococcus3	Age-related macular degeneration (whether dry or wet) || id:finn-b-H7_AMD	MR Egger	9	0.766237	1.11941	0.515675	2.15165	0.239833	19.3035
genus	Coprococcus3	Age-related macular degeneration (whether dry or wet) || id:finn-b-H7_AMD	Weighted median	9	0.0392594	0.226258	0.862246	1.04004	0.667506	1.62049
genus	Coprococcus3	Age-related macular degeneration (whether dry or wet) || id:finn-b-H7_AMD	Weighted mode	9	0.0362634	0.35808	0.921827	1.03693	0.513979	2.09196
genus	Defluviitaleaceae UCG011	Age-related macular degeneration (whether dry or wet) || id:finn-b-H7_AMD	Inverse variance weighted	9	-0.113979	0.152571	0.455028	0.892276	0.66165	1.20329
genus	Defluviitaleaceae UCG011	Age-related macular degeneration (whether dry or wet) || id:finn-b-H7_AMD	MR Egger	9	0.316351	0.566802	0.594146	1.37211	0.451771	4.16736
genus	Defluviitaleaceae UCG011	Age-related macular degeneration (whether dry or wet) || id:finn-b-H7_AMD	Weighted median	9	-0.0526422	0.17357	0.761669	0.948719	0.675137	1.33316
genus	Defluviitaleaceae UCG011	Age-related macular degeneration (whether dry or wet) || id:finn-b-H7_AMD	Weighted mode	9	0.00912222	0.257165	0.972572	1.00916	0.609619	1.67057
genus	Desulfovibrio	Age-related macular degeneration (whether dry or wet) || id:finn-b-H7_AMD	Inverse variance weighted	10	-0.100164	0.134762	0.457319	0.904689	0.694685	1.17818
genus	Desulfovibrio	Age-related macular degeneration (whether dry or wet) || id:finn-b-H7_AMD	MR Egger	10	0.0636447	0.444607	0.889713	1.06571	0.445845	2.5474
genus	Desulfovibrio	Age-related macular degeneration (whether dry or wet) || id:finn-b-H7_AMD	Weighted median	10	-0.0543786	0.145548	0.708691	0.947073	0.712018	1.25973
genus	Desulfovibrio	Age-related macular degeneration (whether dry or wet) || id:finn-b-H7_AMD	Weighted mode	10	0.00686419	0.196293	0.972868	1.00689	0.68532	1.47934
genus	Dialister	Age-related macular degeneration (whether dry or wet) || id:finn-b-H7_AMD	Inverse variance weighted	11	0.0511133	0.125246	0.683197	1.05244	0.823355	1.34527
genus	Dialister	Age-related macular degeneration (whether dry or wet) || id:finn-b-H7_AMD	MR Egger	11	-0.0753115	0.517471	0.887494	0.927454	0.336366	2.55725
genus	Dialister	Age-related macular degeneration (whether dry or wet) || id:finn-b-H7_AMD	Weighted median	11	0.0258243	0.158064	0.870221	1.02616	0.75278	1.39882
genus	Dialister	Age-related macular degeneration (whether dry or wet) || id:finn-b-H7_AMD	Weighted mode	11	-0.0059695	0.23359	0.980115	0.994048	0.628885	1.57124
genus	Dorea	Age-related macular degeneration (whether dry or wet) || id:finn-b-H7_AMD	Inverse variance weighted	10	-0.0528265	0.159912	0.741138	0.948545	0.693326	1.29771
genus	Dorea	Age-related macular degeneration (whether dry or wet) || id:finn-b-H7_AMD	MR Egger	10	0.296798	0.443287	0.522002	1.34554	0.564371	3.20798
genus	Dorea	Age-related macular degeneration (whether dry or wet) || id:finn-b-H7_AMD	Weighted median	10	0.0682464	0.209698	0.74484	1.07063	0.709807	1.61487
genus	Dorea	Age-related macular degeneration (whether dry or wet) || id:finn-b-H7_AMD	Weighted mode	10	0.146848	0.339527	0.675551	1.15818	0.595339	2.25313
genus	Eggerthella	Age-related macular degeneration (whether dry or wet) || id:finn-b-H7_AMD	Inverse variance weighted	10	0.0814256	0.088706	0.358657	1.08483	0.911706	1.29084
genus	Eggerthella	Age-related macular degeneration (whether dry or wet) || id:finn-b-H7_AMD	MR Egger	10	0.259412	0.414312	0.548676	1.29617	0.575429	2.91965
genus	Eggerthella	Age-related macular degeneration (whether dry or wet) || id:finn-b-H7_AMD	Weighted median	10	0.0346524	0.116403	0.765938	1.03526	0.824072	1.30057
genus	Eggerthella	Age-related macular degeneration (whether dry or wet) || id:finn-b-H7_AMD	Weighted mode	10	-0.0319133	0.159967	0.846307	0.968591	0.707903	1.32528
genus	Eisenbergiella	Age-related macular degeneration (whether dry or wet) || id:finn-b-H7_AMD	Inverse variance weighted	11	-0.0799758	0.0855378	0.3498	0.923139	0.780649	1.09164
genus	Eisenbergiella	Age-related macular degeneration (whether dry or wet) || id:finn-b-H7_AMD	MR Egger	11	-0.0181159	0.63275	0.977784	0.982047	0.284135	3.39422
genus	Eisenbergiella	Age-related macular degeneration (whether dry or wet) || id:finn-b-H7_AMD	Weighted median	11	-0.0664258	0.110383	0.547324	0.935732	0.753688	1.16175
genus	Eisenbergiella	Age-related macular degeneration (whether dry or wet) || id:finn-b-H7_AMD	Weighted mode	11	-0.0710518	0.160527	0.667464	0.931414	0.679985	1.27581
genus	Enterorhabdus	Age-related macular degeneration (whether dry or wet) || id:finn-b-H7_AMD	Inverse variance weighted	6	-0.0582334	0.135933	0.66836	0.94343	0.722772	1.23145
genus	Enterorhabdus	Age-related macular degeneration (whether dry or wet) || id:finn-b-H7_AMD	MR Egger	6	-0.398779	0.358249	0.328031	0.671139	0.332556	1.35444
genus	Enterorhabdus	Age-related macular degeneration (whether dry or wet) || id:finn-b-H7_AMD	Weighted median	6	-0.22783	0.171445	0.183886	0.796259	0.569007	1.11427
genus	Enterorhabdus	Age-related macular degeneration (whether dry or wet) || id:finn-b-H7_AMD	Weighted mode	6	-0.230422	0.225517	0.353766	0.794198	0.510464	1.23564
genus	Erysipelatoclostridium	Age-related macular degeneration (whether dry or wet) || id:finn-b-H7_AMD	Inverse variance weighted	15	-0.143437	0.110536	0.194408	0.866375	0.697615	1.07596
genus	Erysipelatoclostridium	Age-related macular degeneration (whether dry or wet) || id:finn-b-H7_AMD	MR Egger	15	-0.243301	0.448096	0.59634	0.784035	0.325768	1.88696
genus	Erysipelatoclostridium	Age-related macular degeneration (whether dry or wet) || id:finn-b-H7_AMD	Weighted median	15	-0.171442	0.139402	0.218758	0.842449	0.641035	1.10715
genus	Erysipelatoclostridium	Age-related macular degeneration (whether dry or wet) || id:finn-b-H7_AMD	Weighted mode	15	-0.242843	0.190693	0.223589	0.784395	0.539776	1.13987
genus	Escherichia Shigella	Age-related macular degeneration (whether dry or wet) || id:finn-b-H7_AMD	Inverse variance weighted	10	0.0708897	0.138185	0.607946	1.07346	0.81877	1.40738
genus	Escherichia Shigella	Age-related macular degeneration (whether dry or wet) || id:finn-b-H7_AMD	MR Egger	10	0.653495	0.428847	0.166053	1.92225	0.829406	4.45504
genus	Escherichia Shigella	Age-related macular degeneration (whether dry or wet) || id:finn-b-H7_AMD	Weighted median	10	0.185274	0.188391	0.325385	1.20355	0.831958	1.74111
genus	Escherichia Shigella	Age-related macular degeneration (whether dry or wet) || id:finn-b-H7_AMD	Weighted mode	10	0.264351	0.284545	0.377117	1.30259	0.745756	2.27518
genus	Eubacterium brachy group	Age-related macular degeneration (whether dry or wet) || id:finn-b-H7_AMD	Inverse variance weighted	10	0.0876637	0.0772612	0.256526	1.09162	0.938222	1.2701
genus	Eubacterium brachy group	Age-related macular degeneration (whether dry or wet) || id:finn-b-H7_AMD	MR Egger	10	-0.00923981	0.309817	0.976938	0.990803	0.539841	1.81848
genus	Eubacterium brachy group	Age-related macular degeneration (whether dry or wet) || id:finn-b-H7_AMD	Weighted median	10	0.0914343	0.0969505	0.345628	1.09574	0.906115	1.32506
genus	Eubacterium brachy group	Age-related macular degeneration (whether dry or wet) || id:finn-b-H7_AMD	Weighted mode	10	0.093266	0.141435	0.526134	1.09775	0.83198	1.44843
genus	Eubacterium coprostanoligenes group	Age-related macular degeneration (whether dry or wet) || id:finn-b-H7_AMD	Inverse variance weighted	13	-0.0866337	0.166804	0.603499	0.917013	0.661286	1.27163
genus	Eubacterium coprostanoligenes group	Age-related macular degeneration (whether dry or wet) || id:finn-b-H7_AMD	MR Egger	13	0.00222264	0.68439	0.997467	1.00223	0.26206	3.83292
genus	Eubacterium coprostanoligenes group	Age-related macular degeneration (whether dry or wet) || id:finn-b-H7_AMD	Weighted median	13	0.252248	0.200253	0.207798	1.28691	0.869142	1.9055
genus	Eubacterium coprostanoligenes group	Age-related macular degeneration (whether dry or wet) || id:finn-b-H7_AMD	Weighted mode	13	0.230449	0.336562	0.506534	1.25917	0.651022	2.4354
genus	Eubacterium eligens group	Age-related macular degeneration (whether dry or wet) || id:finn-b-H7_AMD	Inverse variance weighted	6	-0.0859628	0.240753	0.721048	0.917628	0.572445	1.47096
genus	Eubacterium eligens group	Age-related macular degeneration (whether dry or wet) || id:finn-b-H7_AMD	MR Egger	6	0.0917891	1.00222	0.931431	1.09613	0.153728	7.81579
genus	Eubacterium eligens group	Age-related macular degeneration (whether dry or wet) || id:finn-b-H7_AMD	Weighted median	6	-0.140387	0.272684	0.606669	0.869022	0.509233	1.48301
genus	Eubacterium eligens group	Age-related macular degeneration (whether dry or wet) || id:finn-b-H7_AMD	Weighted mode	6	-0.324578	0.407027	0.461372	0.722833	0.325514	1.60512
genus	Eubacterium fissicatena group	Age-related macular degeneration (whether dry or wet) || id:finn-b-H7_AMD	Inverse variance weighted	9	-0.0332094	0.0874538	0.704141	0.967336	0.814958	1.14821
genus	Eubacterium fissicatena group	Age-related macular degeneration (whether dry or wet) || id:finn-b-H7_AMD	MR Egger	9	0.907074	0.426187	0.0708429	2.47706	1.07438	5.71103
genus	Eubacterium fissicatena group	Age-related macular degeneration (whether dry or wet) || id:finn-b-H7_AMD	Weighted median	9	0.0475918	0.110062	0.665444	1.04874	0.845244	1.30123
genus	Eubacterium fissicatena group	Age-related macular degeneration (whether dry or wet) || id:finn-b-H7_AMD	Weighted mode	9	0.04838	0.159761	0.769746	1.04957	0.767397	1.4355
genus	Eubacterium hallii group	Age-related macular degeneration (whether dry or wet) || id:finn-b-H7_AMD	Inverse variance weighted	16	0.0178836	0.104888	0.864616	1.01804	0.828865	1.2504
genus	Eubacterium hallii group	Age-related macular degeneration (whether dry or wet) || id:finn-b-H7_AMD	MR Egger	16	0.0661058	0.216413	0.76451	1.06834	0.699028	1.63277
genus	Eubacterium hallii group	Age-related macular degeneration (whether dry or wet) || id:finn-b-H7_AMD	Weighted median	16	0.0706702	0.142485	0.619907	1.07323	0.811719	1.41898
genus	Eubacterium hallii group	Age-related macular degeneration (whether dry or wet) || id:finn-b-H7_AMD	Weighted mode	16	0.164433	0.241645	0.506572	1.17872	0.734041	1.8928
genus	Eubacterium nodatum group	Age-related macular degeneration (whether dry or wet) || id:finn-b-H7_AMD	Inverse variance weighted	11	-0.0534749	0.0671478	0.425813	0.94793	0.831034	1.08127
genus	Eubacterium nodatum group	Age-related macular degeneration (whether dry or wet) || id:finn-b-H7_AMD	MR Egger	11	-0.120435	0.298991	0.696492	0.886535	0.493389	1.59295
genus	Eubacterium nodatum group	Age-related macular degeneration (whether dry or wet) || id:finn-b-H7_AMD	Weighted median	11	0.00231418	0.0855356	0.978416	1.00232	0.847609	1.18526
genus	Eubacterium nodatum group	Age-related macular degeneration (whether dry or wet) || id:finn-b-H7_AMD	Weighted mode	11	0.0390561	0.119561	0.750658	1.03983	0.822601	1.31442
genus	Eubacterium oxidoreducens group	Age-related macular degeneration (whether dry or wet) || id:finn-b-H7_AMD	Inverse variance weighted	5	0.264907	0.123316	0.0316984	1.30331	1.02348	1.65965
genus	Eubacterium oxidoreducens group	Age-related macular degeneration (whether dry or wet) || id:finn-b-H7_AMD	MR Egger	5	-0.089193	0.457713	0.857948	0.914669	0.37295	2.24325
genus	Eubacterium oxidoreducens group	Age-related macular degeneration (whether dry or wet) || id:finn-b-H7_AMD	Weighted median	5	0.203334	0.167592	0.225026	1.22548	0.882369	1.70202
genus	Eubacterium oxidoreducens group	Age-related macular degeneration (whether dry or wet) || id:finn-b-H7_AMD	Weighted mode	5	0.203954	0.196618	0.358181	1.22624	0.834086	1.80277
genus	Eubacterium rectale group	Age-related macular degeneration (whether dry or wet) || id:finn-b-H7_AMD	Inverse variance weighted	8	0.173773	0.169937	0.306509	1.18979	0.852738	1.66005
genus	Eubacterium rectale group	Age-related macular degeneration (whether dry or wet) || id:finn-b-H7_AMD	MR Egger	8	0.576843	0.619348	0.387602	1.78041	0.528835	5.99404
genus	Eubacterium rectale group	Age-related macular degeneration (whether dry or wet) || id:finn-b-H7_AMD	Weighted median	8	0.0795293	0.222191	0.720394	1.08278	0.700497	1.67368
genus	Eubacterium rectale group	Age-related macular degeneration (whether dry or wet) || id:finn-b-H7_AMD	Weighted mode	8	0.0361804	0.332261	0.916344	1.03684	0.540614	1.98856
genus	Eubacterium ruminantium group	Age-related macular degeneration (whether dry or wet) || id:finn-b-H7_AMD	Inverse variance weighted	18	0.0133271	0.0877973	0.87935	1.01342	0.853205	1.20371
genus	Eubacterium ruminantium group	Age-related macular degeneration (whether dry or wet) || id:finn-b-H7_AMD	MR Egger	18	0.237766	0.29671	0.434675	1.26841	0.70908	2.26895
genus	Eubacterium ruminantium group	Age-related macular degeneration (whether dry or wet) || id:finn-b-H7_AMD	Weighted median	18	0.106884	0.115515	0.354817	1.11281	0.887342	1.39556
genus	Eubacterium ruminantium group	Age-related macular degeneration (whether dry or wet) || id:finn-b-H7_AMD	Weighted mode	18	0.219949	0.214705	0.319991	1.24601	0.818017	1.89794
genus	Eubacterium ventriosum group	Age-related macular degeneration (whether dry or wet) || id:finn-b-H7_AMD	Inverse variance weighted	15	-0.0977866	0.125538	0.436014	0.906842	0.709042	1.15982
genus	Eubacterium ventriosum group	Age-related macular degeneration (whether dry or wet) || id:finn-b-H7_AMD	MR Egger	15	1.00047	0.532651	0.0829529	2.71956	0.957407	7.72501
genus	Eubacterium ventriosum group	Age-related macular degeneration (whether dry or wet) || id:finn-b-H7_AMD	Weighted median	15	-0.00847918	0.173036	0.960917	0.991557	0.706361	1.3919
genus	Eubacterium ventriosum group	Age-related macular degeneration (whether dry or wet) || id:finn-b-H7_AMD	Weighted mode	15	0.0949452	0.279954	0.739533	1.0996	0.635232	1.90342
genus	Eubacterium xylanophilum group	Age-related macular degeneration (whether dry or wet) || id:finn-b-H7_AMD	Inverse variance weighted	9	-0.0481494	0.132062	0.715411	0.952991	0.735658	1.23453
genus	Eubacterium xylanophilum group	Age-related macular degeneration (whether dry or wet) || id:finn-b-H7_AMD	MR Egger	9	0.114777	0.394788	0.779682	1.12162	0.517365	2.43163
genus	Eubacterium xylanophilum group	Age-related macular degeneration (whether dry or wet) || id:finn-b-H7_AMD	Weighted median	9	-0.150981	0.172027	0.38013	0.859864	0.613758	1.20465
genus	Eubacterium xylanophilum group	Age-related macular degeneration (whether dry or wet) || id:finn-b-H7_AMD	Weighted mode	9	-0.141787	0.234453	0.562095	0.867806	0.548091	1.37402
genus	Faecalibacterium	Age-related macular degeneration (whether dry or wet) || id:finn-b-H7_AMD	Inverse variance weighted	10	0.268782	0.121314	0.0267194	1.30837	1.03149	1.65957
genus	Faecalibacterium	Age-related macular degeneration (whether dry or wet) || id:finn-b-H7_AMD	MR Egger	10	0.0686673	0.236422	0.778863	1.07108	0.673869	1.70242
genus	Faecalibacterium	Age-related macular degeneration (whether dry or wet) || id:finn-b-H7_AMD	Weighted median	10	0.24694	0.166802	0.138757	1.2801	0.923123	1.77513
genus	Faecalibacterium	Age-related macular degeneration (whether dry or wet) || id:finn-b-H7_AMD	Weighted mode	10	0.238553	0.217788	0.301811	1.26941	0.828356	1.9453
genus	Family XIII AD3011 group	Age-related macular degeneration (whether dry or wet) || id:finn-b-H7_AMD	Inverse variance weighted	13	-0.0485011	0.161058	0.763307	0.952656	0.69477	1.30627
genus	Family XIII AD3011 group	Age-related macular degeneration (whether dry or wet) || id:finn-b-H7_AMD	MR Egger	13	1.05009	0.719938	0.172634	2.85792	0.69699	11.7185
genus	Family XIII AD3011 group	Age-related macular degeneration (whether dry or wet) || id:finn-b-H7_AMD	Weighted median	13	-0.0932189	0.181003	0.606544	0.910994	0.638914	1.29894
genus	Family XIII AD3011 group	Age-related macular degeneration (whether dry or wet) || id:finn-b-H7_AMD	Weighted mode	13	-0.275574	0.364833	0.464611	0.759136	0.371336	1.55193
genus	Family XIII UCG001	Age-related macular degeneration (whether dry or wet) || id:finn-b-H7_AMD	Inverse variance weighted	8	-0.175817	0.144801	0.224674	0.838772	0.631519	1.11404
genus	Family XIII UCG001	Age-related macular degeneration (whether dry or wet) || id:finn-b-H7_AMD	MR Egger	8	0.398457	0.442195	0.402261	1.48952	0.6261	3.54366
genus	Family XIII UCG001	Age-related macular degeneration (whether dry or wet) || id:finn-b-H7_AMD	Weighted median	8	-0.0724463	0.185521	0.696166	0.930116	0.646574	1.338
genus	Family XIII UCG001	Age-related macular degeneration (whether dry or wet) || id:finn-b-H7_AMD	Weighted mode	8	0.0128564	0.306475	0.967711	1.01294	0.555529	1.84697
genus	Flavonifractor	Age-related macular degeneration (whether dry or wet) || id:finn-b-H7_AMD	Inverse variance weighted	5	-0.0941676	0.171507	0.582965	0.91013	0.6503	1.27378
genus	Flavonifractor	Age-related macular degeneration (whether dry or wet) || id:finn-b-H7_AMD	MR Egger	5	0.433436	0.728962	0.593976	1.54255	0.369601	6.4379
genus	Flavonifractor	Age-related macular degeneration (whether dry or wet) || id:finn-b-H7_AMD	Weighted median	5	0.0638335	0.22784	0.779349	1.06591	0.681995	1.66596
genus	Flavonifractor	Age-related macular degeneration (whether dry or wet) || id:finn-b-H7_AMD	Weighted mode	5	0.0774279	0.327812	0.824882	1.0805	0.568313	2.05431
genus	Fusicatenibacter	Age-related macular degeneration (whether dry or wet) || id:finn-b-H7_AMD	Inverse variance weighted	18	-0.0233991	0.118491	0.843455	0.976873	0.774419	1.23225
genus	Fusicatenibacter	Age-related macular degeneration (whether dry or wet) || id:finn-b-H7_AMD	MR Egger	18	-0.0293103	0.445252	0.94833	0.971115	0.405756	2.32422
genus	Fusicatenibacter	Age-related macular degeneration (whether dry or wet) || id:finn-b-H7_AMD	Weighted median	18	0.0245329	0.163901	0.881016	1.02484	0.743258	1.41309
genus	Fusicatenibacter	Age-related macular degeneration (whether dry or wet) || id:finn-b-H7_AMD	Weighted mode	18	0.190446	0.311428	0.548942	1.20979	0.657079	2.22742
genus	Gordonibacter	Age-related macular degeneration (whether dry or wet) || id:finn-b-H7_AMD	Inverse variance weighted	12	0.0658834	0.0777629	0.396865	1.0681	0.917106	1.24396
genus	Gordonibacter	Age-related macular degeneration (whether dry or wet) || id:finn-b-H7_AMD	MR Egger	12	0.163371	0.349409	0.650119	1.17747	0.593647	2.33547
genus	Gordonibacter	Age-related macular degeneration (whether dry or wet) || id:finn-b-H7_AMD	Weighted median	12	-0.0146859	0.0977003	0.880516	0.985421	0.813688	1.1934
genus	Gordonibacter	Age-related macular degeneration (whether dry or wet) || id:finn-b-H7_AMD	Weighted mode	12	-0.0703269	0.171031	0.688827	0.932089	0.666612	1.30329
genus	Haemophilus	Age-related macular degeneration (whether dry or wet) || id:finn-b-H7_AMD	Inverse variance weighted	9	-0.130397	0.103427	0.207393	0.877747	0.716688	1.075
genus	Haemophilus	Age-related macular degeneration (whether dry or wet) || id:finn-b-H7_AMD	MR Egger	9	0.0387392	0.231302	0.871726	1.0395	0.660597	1.63573
genus	Haemophilus	Age-related macular degeneration (whether dry or wet) || id:finn-b-H7_AMD	Weighted median	9	-0.233805	0.140948	0.0971552	0.791516	0.600458	1.04337
genus	Haemophilus	Age-related macular degeneration (whether dry or wet) || id:finn-b-H7_AMD	Weighted mode	9	-0.28175	0.230362	0.256105	0.754462	0.48034	1.18502
genus	Holdemanella	Age-related macular degeneration (whether dry or wet) || id:finn-b-H7_AMD	Inverse variance weighted	11	-0.165323	0.0895356	0.0648271	0.84762	0.711192	1.01022
genus	Holdemanella	Age-related macular degeneration (whether dry or wet) || id:finn-b-H7_AMD	MR Egger	11	-0.0239795	0.256464	0.927554	0.976306	0.590581	1.61396
genus	Holdemanella	Age-related macular degeneration (whether dry or wet) || id:finn-b-H7_AMD	Weighted median	11	-0.160753	0.119997	0.18036	0.851502	0.673042	1.07728
genus	Holdemanella	Age-related macular degeneration (whether dry or wet) || id:finn-b-H7_AMD	Weighted mode	11	-0.368017	0.241244	0.158119	0.692106	0.431342	1.11051
genus	Holdemania	Age-related macular degeneration (whether dry or wet) || id:finn-b-H7_AMD	Inverse variance weighted	14	0.214546	0.116102	0.0646166	1.2393	0.987069	1.55598
genus	Holdemania	Age-related macular degeneration (whether dry or wet) || id:finn-b-H7_AMD	MR Egger	14	0.184654	0.355307	0.612723	1.2028	0.599448	2.41344
genus	Holdemania	Age-related macular degeneration (whether dry or wet) || id:finn-b-H7_AMD	Weighted median	14	0.152652	0.14669	0.29804	1.16492	0.873838	1.55296
genus	Holdemania	Age-related macular degeneration (whether dry or wet) || id:finn-b-H7_AMD	Weighted mode	14	0.0194807	0.270228	0.943628	1.01967	0.600395	1.73174
genus	Howardella	Age-related macular degeneration (whether dry or wet) || id:finn-b-H7_AMD	Inverse variance weighted	9	0.00418345	0.0726833	0.954101	1.00419	0.870858	1.15794
genus	Howardella	Age-related macular degeneration (whether dry or wet) || id:finn-b-H7_AMD	MR Egger	9	0.17897	0.289452	0.55595	1.19598	0.67817	2.10917
genus	Howardella	Age-related macular degeneration (whether dry or wet) || id:finn-b-H7_AMD	Weighted median	9	0.00175478	0.0952536	0.985302	1.00176	0.831152	1.20738
genus	Howardella	Age-related macular degeneration (whether dry or wet) || id:finn-b-H7_AMD	Weighted mode	9	-0.017495	0.140468	0.903954	0.982657	0.746161	1.29411
genus	Hungatella	Age-related macular degeneration (whether dry or wet) || id:finn-b-H7_AMD	Inverse variance weighted	5	0.084057	0.180626	0.641669	1.08769	0.763403	1.54973
genus	Hungatella	Age-related macular degeneration (whether dry or wet) || id:finn-b-H7_AMD	MR Egger	5	-0.30563	1.24334	0.821684	0.736659	0.0644041	8.42595
genus	Hungatella	Age-related macular degeneration (whether dry or wet) || id:finn-b-H7_AMD	Weighted median	5	0.142293	0.158691	0.369896	1.15291	0.844728	1.57354
genus	Hungatella	Age-related macular degeneration (whether dry or wet) || id:finn-b-H7_AMD	Weighted mode	5	0.152562	0.180829	0.446347	1.16481	0.817207	1.66028
genus	Intestinibacter	Age-related macular degeneration (whether dry or wet) || id:finn-b-H7_AMD	Inverse variance weighted	15	0.044412	0.105147	0.672747	1.04541	0.850717	1.28467
genus	Intestinibacter	Age-related macular degeneration (whether dry or wet) || id:finn-b-H7_AMD	MR Egger	15	-0.520861	0.342812	0.152608	0.594009	0.303379	1.16306
genus	Intestinibacter	Age-related macular degeneration (whether dry or wet) || id:finn-b-H7_AMD	Weighted median	15	0.0352653	0.143293	0.805599	1.03589	0.782244	1.37179
genus	Intestinibacter	Age-related macular degeneration (whether dry or wet) || id:finn-b-H7_AMD	Weighted mode	15	-0.0359305	0.276941	0.898617	0.964707	0.560608	1.66009
genus	Intestinimonas	Age-related macular degeneration (whether dry or wet) || id:finn-b-H7_AMD	Inverse variance weighted	16	0.0846902	0.100296	0.398444	1.08838	0.894143	1.32481
genus	Intestinimonas	Age-related macular degeneration (whether dry or wet) || id:finn-b-H7_AMD	MR Egger	16	0.0426383	0.277477	0.880067	1.04356	0.605794	1.79767
genus	Intestinimonas	Age-related macular degeneration (whether dry or wet) || id:finn-b-H7_AMD	Weighted median	16	0.0325819	0.136024	0.810694	1.03312	0.791342	1.34876
genus	Intestinimonas	Age-related macular degeneration (whether dry or wet) || id:finn-b-H7_AMD	Weighted mode	16	-0.105954	0.224872	0.644298	0.899466	0.578855	1.39766
genus	Lachnoclostridium	Age-related macular degeneration (whether dry or wet) || id:finn-b-H7_AMD	Inverse variance weighted	13	0.148314	0.135582	0.273995	1.15988	0.889206	1.51294
genus	Lachnoclostridium	Age-related macular degeneration (whether dry or wet) || id:finn-b-H7_AMD	MR Egger	13	0.507201	0.460903	0.294634	1.66064	0.672893	4.0983
genus	Lachnoclostridium	Age-related macular degeneration (whether dry or wet) || id:finn-b-H7_AMD	Weighted median	13	0.228583	0.179119	0.201903	1.25682	0.884714	1.78543
genus	Lachnoclostridium	Age-related macular degeneration (whether dry or wet) || id:finn-b-H7_AMD	Weighted mode	13	0.383592	0.292409	0.214118	1.46755	0.827349	2.60313
genus	Lachnospiraceae FCS020 group	Age-related macular degeneration (whether dry or wet) || id:finn-b-H7_AMD	Inverse variance weighted	12	0.0454598	0.174136	0.794046	1.04651	0.743902	1.47221
genus	Lachnospiraceae FCS020 group	Age-related macular degeneration (whether dry or wet) || id:finn-b-H7_AMD	MR Egger	12	-0.217942	0.475632	0.656593	0.804172	0.31658	2.04275
genus	Lachnospiraceae FCS020 group	Age-related macular degeneration (whether dry or wet) || id:finn-b-H7_AMD	Weighted median	12	0.0749239	0.203029	0.712105	1.0778	0.723964	1.60458
genus	Lachnospiraceae FCS020 group	Age-related macular degeneration (whether dry or wet) || id:finn-b-H7_AMD	Weighted mode	12	0.352733	0.410391	0.408403	1.42295	0.636588	3.18069
genus	Lachnospiraceae NC2004 group	Age-related macular degeneration (whether dry or wet) || id:finn-b-H7_AMD	Inverse variance weighted	9	0.0955919	0.0992422	0.335438	1.10031	0.905813	1.33657
genus	Lachnospiraceae NC2004 group	Age-related macular degeneration (whether dry or wet) || id:finn-b-H7_AMD	MR Egger	9	0.354451	0.418743	0.425282	1.4254	0.627328	3.23875
genus	Lachnospiraceae NC2004 group	Age-related macular degeneration (whether dry or wet) || id:finn-b-H7_AMD	Weighted median	9	0.0600573	0.136696	0.660408	1.0619	0.812315	1.38816
genus	Lachnospiraceae NC2004 group	Age-related macular degeneration (whether dry or wet) || id:finn-b-H7_AMD	Weighted mode	9	-0.0442941	0.216509	0.843007	0.956673	0.625846	1.46238
genus	Lachnospiraceae ND3007 group	Age-related macular degeneration (whether dry or wet) || id:finn-b-H7_AMD	Inverse variance weighted	3	0.283715	0.281693	0.313849	1.32805	0.764599	2.30674
genus	Lachnospiraceae ND3007 group	Age-related macular degeneration (whether dry or wet) || id:finn-b-H7_AMD	MR Egger	3	-4.31589	4.74647	0.530225	0.0133547	1.21719e-06	146.525
genus	Lachnospiraceae ND3007 group	Age-related macular degeneration (whether dry or wet) || id:finn-b-H7_AMD	Weighted median	3	0.15094	0.377082	0.688947	1.16293	0.555359	2.43518
genus	Lachnospiraceae ND3007 group	Age-related macular degeneration (whether dry or wet) || id:finn-b-H7_AMD	Weighted mode	3	0.0330802	0.458416	0.94904	1.03363	0.420877	2.53851
genus	Lachnospiraceae NK4A136 group	Age-related macular degeneration (whether dry or wet) || id:finn-b-H7_AMD	Inverse variance weighted	15	-0.0591864	0.106838	0.579589	0.942531	0.764458	1.16208
genus	Lachnospiraceae NK4A136 group	Age-related macular degeneration (whether dry or wet) || id:finn-b-H7_AMD	MR Egger	15	0.0931718	0.212932	0.668883	1.09765	0.723124	1.66615
genus	Lachnospiraceae NK4A136 group	Age-related macular degeneration (whether dry or wet) || id:finn-b-H7_AMD	Weighted median	15	-0.118559	0.148009	0.423117	0.888199	0.664543	1.18713
genus	Lachnospiraceae NK4A136 group	Age-related macular degeneration (whether dry or wet) || id:finn-b-H7_AMD	Weighted mode	15	-0.103469	0.183065	0.580881	0.901704	0.629848	1.2909
genus	Lachnospiraceae UCG001	Age-related macular degeneration (whether dry or wet) || id:finn-b-H7_AMD	Inverse variance weighted	13	0.0812866	0.100295	0.417669	1.08468	0.891105	1.32031
genus	Lachnospiraceae UCG001	Age-related macular degeneration (whether dry or wet) || id:finn-b-H7_AMD	MR Egger	13	-0.640783	0.432567	0.166581	0.52688	0.225685	1.23004
genus	Lachnospiraceae UCG001	Age-related macular degeneration (whether dry or wet) || id:finn-b-H7_AMD	Weighted median	13	0.100691	0.135394	0.457063	1.10594	0.848165	1.44205
genus	Lachnospiraceae UCG001	Age-related macular degeneration (whether dry or wet) || id:finn-b-H7_AMD	Weighted mode	13	0.171634	0.236743	0.482361	1.18724	0.746484	1.88825
genus	Lachnospiraceae UCG004	Age-related macular degeneration (whether dry or wet) || id:finn-b-H7_AMD	Inverse variance weighted	12	-0.0744341	0.139571	0.593822	0.928269	0.706104	1.22033
genus	Lachnospiraceae UCG004	Age-related macular degeneration (whether dry or wet) || id:finn-b-H7_AMD	MR Egger	12	0.4127	0.586959	0.498026	1.51089	0.478194	4.77378
genus	Lachnospiraceae UCG004	Age-related macular degeneration (whether dry or wet) || id:finn-b-H7_AMD	Weighted median	12	-0.125682	0.188067	0.503953	0.881895	0.610002	1.27498
genus	Lachnospiraceae UCG004	Age-related macular degeneration (whether dry or wet) || id:finn-b-H7_AMD	Weighted mode	12	-0.204953	0.324598	0.540673	0.814685	0.431208	1.53919
genus	Lachnospiraceae UCG008	Age-related macular degeneration (whether dry or wet) || id:finn-b-H7_AMD	Inverse variance weighted	11	-0.0379602	0.0912668	0.677465	0.962751	0.805056	1.15134
genus	Lachnospiraceae UCG008	Age-related macular degeneration (whether dry or wet) || id:finn-b-H7_AMD	MR Egger	11	0.326476	0.475084	0.509278	1.38607	0.546245	3.51711
genus	Lachnospiraceae UCG008	Age-related macular degeneration (whether dry or wet) || id:finn-b-H7_AMD	Weighted median	11	0.043598	0.123779	0.724671	1.04456	0.819542	1.33137
genus	Lachnospiraceae UCG008	Age-related macular degeneration (whether dry or wet) || id:finn-b-H7_AMD	Weighted mode	11	0.0902648	0.16837	0.603603	1.09446	0.786831	1.52237
genus	Lachnospiraceae UCG010	Age-related macular degeneration (whether dry or wet) || id:finn-b-H7_AMD	Inverse variance weighted	10	0.017278	0.141183	0.902598	1.01743	0.771482	1.34178
genus	Lachnospiraceae UCG010	Age-related macular degeneration (whether dry or wet) || id:finn-b-H7_AMD	MR Egger	10	-0.0979116	0.430521	0.825797	0.906729	0.389952	2.10836
genus	Lachnospiraceae UCG010	Age-related macular degeneration (whether dry or wet) || id:finn-b-H7_AMD	Weighted median	10	0.074733	0.180573	0.678972	1.0776	0.756397	1.53519
genus	Lachnospiraceae UCG010	Age-related macular degeneration (whether dry or wet) || id:finn-b-H7_AMD	Weighted mode	10	0.0654133	0.296437	0.830278	1.0676	0.59714	1.90871
genus	Lactobacillus	Age-related macular degeneration (whether dry or wet) || id:finn-b-H7_AMD	Inverse variance weighted	9	-0.103298	0.0927059	0.265168	0.901858	0.752013	1.08156
genus	Lactobacillus	Age-related macular degeneration (whether dry or wet) || id:finn-b-H7_AMD	MR Egger	9	0.0888179	0.244456	0.727083	1.09288	0.676843	1.76465
genus	Lactobacillus	Age-related macular degeneration (whether dry or wet) || id:finn-b-H7_AMD	Weighted median	9	0.043775	0.126705	0.729727	1.04475	0.815001	1.33926
genus	Lactobacillus	Age-related macular degeneration (whether dry or wet) || id:finn-b-H7_AMD	Weighted mode	9	0.0670185	0.169562	0.702992	1.06932	0.766959	1.49087
genus	Lactococcus	Age-related macular degeneration (whether dry or wet) || id:finn-b-H7_AMD	Inverse variance weighted	9	-0.000170142	0.0823185	0.998351	0.99983	0.850854	1.17489
genus	Lactococcus	Age-related macular degeneration (whether dry or wet) || id:finn-b-H7_AMD	MR Egger	9	0.353558	0.370279	0.371461	1.42413	0.689224	2.94263
genus	Lactococcus	Age-related macular degeneration (whether dry or wet) || id:finn-b-H7_AMD	Weighted median	9	0.054029	0.111813	0.628947	1.05552	0.847788	1.31414
genus	Lactococcus	Age-related macular degeneration (whether dry or wet) || id:finn-b-H7_AMD	Weighted mode	9	0.0767403	0.152244	0.627805	1.07976	0.801189	1.45519
genus	Marvinbryantia	Age-related macular degeneration (whether dry or wet) || id:finn-b-H7_AMD	Inverse variance weighted	10	-0.04065	0.134937	0.763223	0.960165	0.73703	1.25086
genus	Marvinbryantia	Age-related macular degeneration (whether dry or wet) || id:finn-b-H7_AMD	MR Egger	10	0.365754	0.527731	0.507883	1.4416	0.512426	4.05563
genus	Marvinbryantia	Age-related macular degeneration (whether dry or wet) || id:finn-b-H7_AMD	Weighted median	10	-0.0261396	0.175522	0.881613	0.974199	0.690622	1.37422
genus	Marvinbryantia	Age-related macular degeneration (whether dry or wet) || id:finn-b-H7_AMD	Weighted mode	10	-0.0137612	0.247088	0.956803	0.986333	0.607712	1.60084
genus	Methanobrevibacter	Age-related macular degeneration (whether dry or wet) || id:finn-b-H7_AMD	Inverse variance weighted	6	0.0850874	0.099813	0.393955	1.08881	0.895345	1.32408
genus	Methanobrevibacter	Age-related macular degeneration (whether dry or wet) || id:finn-b-H7_AMD	MR Egger	6	0.12474	0.373995	0.755483	1.13285	0.544281	2.3579
genus	Methanobrevibacter	Age-related macular degeneration (whether dry or wet) || id:finn-b-H7_AMD	Weighted median	6	0.0546843	0.12505	0.661895	1.05621	0.826617	1.34957
genus	Methanobrevibacter	Age-related macular degeneration (whether dry or wet) || id:finn-b-H7_AMD	Weighted mode	6	0.0503681	0.157101	0.761472	1.05166	0.772944	1.43087
genus	Odoribacter	Age-related macular degeneration (whether dry or wet) || id:finn-b-H7_AMD	Inverse variance weighted	7	-0.033531	0.166766	0.840647	0.967025	0.697403	1.34089
genus	Odoribacter	Age-related macular degeneration (whether dry or wet) || id:finn-b-H7_AMD	MR Egger	7	0.135359	0.521747	0.805644	1.14495	0.41178	3.18351
genus	Odoribacter	Age-related macular degeneration (whether dry or wet) || id:finn-b-H7_AMD	Weighted median	7	0.0149698	0.215092	0.944514	1.01508	0.665904	1.54736
genus	Odoribacter	Age-related macular degeneration (whether dry or wet) || id:finn-b-H7_AMD	Weighted mode	7	0.0161969	0.3222	0.961539	1.01633	0.54047	1.91116
genus	Olsenella	Age-related macular degeneration (whether dry or wet) || id:finn-b-H7_AMD	Inverse variance weighted	10	0.0679488	0.0871481	0.435571	1.07031	0.902252	1.26967
genus	Olsenella	Age-related macular degeneration (whether dry or wet) || id:finn-b-H7_AMD	MR Egger	10	-0.033077	0.293756	0.913122	0.967464	0.543982	1.72062
genus	Olsenella	Age-related macular degeneration (whether dry or wet) || id:finn-b-H7_AMD	Weighted median	10	0.0847043	0.0996827	0.39547	1.0884	0.895231	1.32324
genus	Olsenella	Age-related macular degeneration (whether dry or wet) || id:finn-b-H7_AMD	Weighted mode	10	0.0691029	0.114117	0.559776	1.07155	0.856787	1.34014
genus	Oscillibacter	Age-related macular degeneration (whether dry or wet) || id:finn-b-H7_AMD	Inverse variance weighted	13	0.0189837	0.100639	0.850381	1.01917	0.836718	1.24139
genus	Oscillibacter	Age-related macular degeneration (whether dry or wet) || id:finn-b-H7_AMD	MR Egger	13	-0.131162	0.395994	0.746701	0.877076	0.403609	1.90596
genus	Oscillibacter	Age-related macular degeneration (whether dry or wet) || id:finn-b-H7_AMD	Weighted median	13	-0.0994163	0.133048	0.45493	0.905366	0.697544	1.17511
genus	Oscillibacter	Age-related macular degeneration (whether dry or wet) || id:finn-b-H7_AMD	Weighted mode	13	-0.146158	0.236258	0.54772	0.864022	0.543773	1.37288
genus	Oscillospira	Age-related macular degeneration (whether dry or wet) || id:finn-b-H7_AMD	Inverse variance weighted	8	-0.0251636	0.181009	0.889435	0.97515	0.683902	1.39043
genus	Oscillospira	Age-related macular degeneration (whether dry or wet) || id:finn-b-H7_AMD	MR Egger	8	0.862974	0.734026	0.28426	2.3702	0.562301	9.99081
genus	Oscillospira	Age-related macular degeneration (whether dry or wet) || id:finn-b-H7_AMD	Weighted median	8	0.152652	0.187673	0.415992	1.16492	0.806391	1.68285
genus	Oscillospira	Age-related macular degeneration (whether dry or wet) || id:finn-b-H7_AMD	Weighted mode	8	0.212807	0.311259	0.516153	1.23715	0.672159	2.27703
genus	Oxalobacter	Age-related macular degeneration (whether dry or wet) || id:finn-b-H7_AMD	Inverse variance weighted	11	0.0119321	0.0761051	0.875415	1.012	0.871766	1.1748
genus	Oxalobacter	Age-related macular degeneration (whether dry or wet) || id:finn-b-H7_AMD	MR Egger	11	-0.230018	0.36722	0.546624	0.794519	0.386831	1.63188
genus	Oxalobacter	Age-related macular degeneration (whether dry or wet) || id:finn-b-H7_AMD	Weighted median	11	-0.0319511	0.103696	0.757988	0.968554	0.790417	1.18684
genus	Oxalobacter	Age-related macular degeneration (whether dry or wet) || id:finn-b-H7_AMD	Weighted mode	11	-0.0189396	0.140465	0.895418	0.981239	0.745089	1.29223
genus	Parabacteroides	Age-related macular degeneration (whether dry or wet) || id:finn-b-H7_AMD	Inverse variance weighted	5	0.105785	0.208076	0.611176	1.11158	0.739306	1.67132
genus	Parabacteroides	Age-related macular degeneration (whether dry or wet) || id:finn-b-H7_AMD	MR Egger	5	-1.04376	1.29567	0.479422	0.352127	0.0277844	4.46271
genus	Parabacteroides	Age-related macular degeneration (whether dry or wet) || id:finn-b-H7_AMD	Weighted median	5	-0.0248917	0.261167	0.924069	0.975416	0.584629	1.62742
genus	Parabacteroides	Age-related macular degeneration (whether dry or wet) || id:finn-b-H7_AMD	Weighted mode	5	-0.063352	0.345756	0.863532	0.938613	0.476621	1.84842
genus	Paraprevotella	Age-related macular degeneration (whether dry or wet) || id:finn-b-H7_AMD	Inverse variance weighted	13	0.00444212	0.0821978	0.956902	1.00445	0.85499	1.18004
genus	Paraprevotella	Age-related macular degeneration (whether dry or wet) || id:finn-b-H7_AMD	MR Egger	13	0.428847	0.310718	0.194935	1.53549	0.835136	2.82315
genus	Paraprevotella	Age-related macular degeneration (whether dry or wet) || id:finn-b-H7_AMD	Weighted median	13	-0.0268332	0.113188	0.812605	0.973524	0.779827	1.21533
genus	Paraprevotella	Age-related macular degeneration (whether dry or wet) || id:finn-b-H7_AMD	Weighted mode	13	-0.00945694	0.183249	0.959691	0.990588	0.691685	1.41866
genus	Parasutterella	Age-related macular degeneration (whether dry or wet) || id:finn-b-H7_AMD	Inverse variance weighted	14	0.165046	0.104466	0.114127	1.17945	0.961072	1.44744
genus	Parasutterella	Age-related macular degeneration (whether dry or wet) || id:finn-b-H7_AMD	MR Egger	14	-0.0602391	0.293041	0.840576	0.941539	0.530148	1.67217
genus	Parasutterella	Age-related macular degeneration (whether dry or wet) || id:finn-b-H7_AMD	Weighted median	14	0.13873	0.145824	0.341427	1.14881	0.86322	1.5289
genus	Parasutterella	Age-related macular degeneration (whether dry or wet) || id:finn-b-H7_AMD	Weighted mode	14	0.141345	0.194164	0.479542	1.15182	0.787244	1.68524
genus	Peptococcus	Age-related macular degeneration (whether dry or wet) || id:finn-b-H7_AMD	Inverse variance weighted	12	0.027128	0.110225	0.805594	1.0275	0.827858	1.27528
genus	Peptococcus	Age-related macular degeneration (whether dry or wet) || id:finn-b-H7_AMD	MR Egger	12	-0.325401	0.429514	0.466166	0.722238	0.311222	1.67606
genus	Peptococcus	Age-related macular degeneration (whether dry or wet) || id:finn-b-H7_AMD	Weighted median	12	0.0523264	0.112431	0.641639	1.05372	0.845321	1.31349
genus	Peptococcus	Age-related macular degeneration (whether dry or wet) || id:finn-b-H7_AMD	Weighted mode	12	0.132464	0.179019	0.47483	1.14164	0.803793	1.62148
genus	Phascolarctobacterium	Age-related macular degeneration (whether dry or wet) || id:finn-b-H7_AMD	Inverse variance weighted	8	-0.251654	0.137899	0.0680148	0.777514	0.59337	1.0188
genus	Phascolarctobacterium	Age-related macular degeneration (whether dry or wet) || id:finn-b-H7_AMD	MR Egger	8	-0.036044	0.67215	0.958975	0.964598	0.258345	3.60157
genus	Phascolarctobacterium	Age-related macular degeneration (whether dry or wet) || id:finn-b-H7_AMD	Weighted median	8	-0.328223	0.172593	0.0572078	0.720202	0.5135	1.01011
genus	Phascolarctobacterium	Age-related macular degeneration (whether dry or wet) || id:finn-b-H7_AMD	Weighted mode	8	-0.396659	0.276377	0.19436	0.672563	0.39127	1.15608
genus	Prevotella7	Age-related macular degeneration (whether dry or wet) || id:finn-b-H7_AMD	Inverse variance weighted	11	-0.0213448	0.0698053	0.759775	0.978881	0.85371	1.1224
genus	Prevotella7	Age-related macular degeneration (whether dry or wet) || id:finn-b-H7_AMD	MR Egger	11	0.286225	0.404071	0.496661	1.33139	0.60305	2.9394
genus	Prevotella7	Age-related macular degeneration (whether dry or wet) || id:finn-b-H7_AMD	Weighted median	11	0.00589456	0.0922161	0.949033	1.00591	0.839584	1.20519
genus	Prevotella7	Age-related macular degeneration (whether dry or wet) || id:finn-b-H7_AMD	Weighted mode	11	-0.00976095	0.138101	0.945046	0.990287	0.755453	1.29812
genus	Prevotella9	Age-related macular degeneration (whether dry or wet) || id:finn-b-H7_AMD	Inverse variance weighted	15	0.0397013	0.0903245	0.66027	1.0405	0.871678	1.24202
genus	Prevotella9	Age-related macular degeneration (whether dry or wet) || id:finn-b-H7_AMD	MR Egger	15	0.306736	0.263878	0.265963	1.35898	0.810208	2.27945
genus	Prevotella9	Age-related macular degeneration (whether dry or wet) || id:finn-b-H7_AMD	Weighted median	15	0.108513	0.125933	0.388868	1.11462	0.870824	1.42667
genus	Prevotella9	Age-related macular degeneration (whether dry or wet) || id:finn-b-H7_AMD	Weighted mode	15	0.265851	0.214591	0.235762	1.30454	0.856632	1.98665
genus	Rikenellaceae RC9 gut group	Age-related macular degeneration (whether dry or wet) || id:finn-b-H7_AMD	Inverse variance weighted	11	-0.119023	0.0674293	0.0775389	0.887788	0.777879	1.01323
genus	Rikenellaceae RC9 gut group	Age-related macular degeneration (whether dry or wet) || id:finn-b-H7_AMD	MR Egger	11	-0.529942	0.420389	0.239154	0.588639	0.25823	1.34181
genus	Rikenellaceae RC9 gut group	Age-related macular degeneration (whether dry or wet) || id:finn-b-H7_AMD	Weighted median	11	-0.146914	0.0883482	0.096333	0.863368	0.726094	1.0266
genus	Rikenellaceae RC9 gut group	Age-related macular degeneration (whether dry or wet) || id:finn-b-H7_AMD	Weighted mode	11	-0.174649	0.146276	0.260043	0.839751	0.630431	1.11857
genus	Romboutsia	Age-related macular degeneration (whether dry or wet) || id:finn-b-H7_AMD	Inverse variance weighted	13	-0.14073	0.162715	0.3871	0.868723	0.631503	1.19505
genus	Romboutsia	Age-related macular degeneration (whether dry or wet) || id:finn-b-H7_AMD	MR Egger	13	-0.122634	0.491841	0.807695	0.884587	0.337347	2.31955
genus	Romboutsia	Age-related macular degeneration (whether dry or wet) || id:finn-b-H7_AMD	Weighted median	13	-0.154679	0.181635	0.39444	0.85669	0.600085	1.22302
genus	Romboutsia	Age-related macular degeneration (whether dry or wet) || id:finn-b-H7_AMD	Weighted mode	13	-0.245182	0.295378	0.42271	0.782562	0.43862	1.39621
genus	Roseburia	Age-related macular degeneration (whether dry or wet) || id:finn-b-H7_AMD	Inverse variance weighted	13	0.162993	0.137905	0.237235	1.17703	0.898256	1.54232
genus	Roseburia	Age-related macular degeneration (whether dry or wet) || id:finn-b-H7_AMD	MR Egger	13	0.625697	0.412741	0.157727	1.86955	0.83254	4.19826
genus	Roseburia	Age-related macular degeneration (whether dry or wet) || id:finn-b-H7_AMD	Weighted median	13	0.233679	0.185224	0.207091	1.26324	0.878658	1.81615
genus	Roseburia	Age-related macular degeneration (whether dry or wet) || id:finn-b-H7_AMD	Weighted mode	13	0.44046	0.312168	0.183649	1.55342	0.842493	2.86426
genus	Ruminiclostridium5	Age-related macular degeneration (whether dry or wet) || id:finn-b-H7_AMD	Inverse variance weighted	11	0.130186	0.172723	0.451014	1.13904	0.811922	1.59795
genus	Ruminiclostridium5	Age-related macular degeneration (whether dry or wet) || id:finn-b-H7_AMD	MR Egger	11	0.302168	0.759251	0.699919	1.35279	0.305452	5.99125
genus	Ruminiclostridium5	Age-related macular degeneration (whether dry or wet) || id:finn-b-H7_AMD	Weighted median	11	0.215466	0.207267	0.298545	1.24044	0.826317	1.86211
genus	Ruminiclostridium5	Age-related macular degeneration (whether dry or wet) || id:finn-b-H7_AMD	Weighted mode	11	0.454622	0.353113	0.226929	1.57558	0.788613	3.14786
genus	Ruminiclostridium6	Age-related macular degeneration (whether dry or wet) || id:finn-b-H7_AMD	Inverse variance weighted	15	-0.115966	0.11488	0.31276	0.890506	0.710966	1.11538
genus	Ruminiclostridium6	Age-related macular degeneration (whether dry or wet) || id:finn-b-H7_AMD	MR Egger	15	-0.393608	0.285436	0.191169	0.674619	0.385558	1.18039
genus	Ruminiclostridium6	Age-related macular degeneration (whether dry or wet) || id:finn-b-H7_AMD	Weighted median	15	-0.169021	0.160273	0.291615	0.844491	0.616834	1.15617
genus	Ruminiclostridium6	Age-related macular degeneration (whether dry or wet) || id:finn-b-H7_AMD	Weighted mode	15	-0.288754	0.253173	0.273198	0.749197	0.456132	1.23055
genus	Ruminiclostridium9	Age-related macular degeneration (whether dry or wet) || id:finn-b-H7_AMD	Inverse variance weighted	8	0.0419688	0.207043	0.839365	1.04286	0.695006	1.56482
genus	Ruminiclostridium9	Age-related macular degeneration (whether dry or wet) || id:finn-b-H7_AMD	MR Egger	8	0.748646	1.03261	0.495738	2.11414	0.279358	15.9995
genus	Ruminiclostridium9	Age-related macular degeneration (whether dry or wet) || id:finn-b-H7_AMD	Weighted median	8	0.15543	0.238086	0.513865	1.16816	0.732553	1.8628
genus	Ruminiclostridium9	Age-related macular degeneration (whether dry or wet) || id:finn-b-H7_AMD	Weighted mode	8	0.32017	0.346556	0.386296	1.37736	0.698319	2.71671
genus	Ruminococcaceae NK4A214 group	Age-related macular degeneration (whether dry or wet) || id:finn-b-H7_AMD	Inverse variance weighted	13	0.0819736	0.125874	0.514894	1.08543	0.848115	1.38914
genus	Ruminococcaceae NK4A214 group	Age-related macular degeneration (whether dry or wet) || id:finn-b-H7_AMD	MR Egger	13	-0.0816313	0.414536	0.84748	0.921612	0.408966	2.07687
genus	Ruminococcaceae NK4A214 group	Age-related macular degeneration (whether dry or wet) || id:finn-b-H7_AMD	Weighted median	13	-0.131764	0.164733	0.423787	0.876547	0.634676	1.21059
genus	Ruminococcaceae NK4A214 group	Age-related macular degeneration (whether dry or wet) || id:finn-b-H7_AMD	Weighted mode	13	-0.181156	0.225736	0.437862	0.834305	0.536012	1.2986
genus	Ruminococcaceae UCG002	Age-related macular degeneration (whether dry or wet) || id:finn-b-H7_AMD	Inverse variance weighted	22	0.0940062	0.0951619	0.323223	1.09857	0.911639	1.32382
genus	Ruminococcaceae UCG002	Age-related macular degeneration (whether dry or wet) || id:finn-b-H7_AMD	MR Egger	22	-0.344118	0.251871	0.187029	0.708845	0.432667	1.16131
genus	Ruminococcaceae UCG002	Age-related macular degeneration (whether dry or wet) || id:finn-b-H7_AMD	Weighted median	22	-0.0247389	0.131291	0.850541	0.975565	0.754221	1.26187
genus	Ruminococcaceae UCG002	Age-related macular degeneration (whether dry or wet) || id:finn-b-H7_AMD	Weighted mode	22	-0.0790233	0.208548	0.70855	0.924018	0.61399	1.39059
genus	Ruminococcaceae UCG003	Age-related macular degeneration (whether dry or wet) || id:finn-b-H7_AMD	Inverse variance weighted	12	0.0606684	0.122065	0.619177	1.06255	0.836458	1.34974
genus	Ruminococcaceae UCG003	Age-related macular degeneration (whether dry or wet) || id:finn-b-H7_AMD	MR Egger	12	-0.0974988	0.398636	0.811726	0.907103	0.41527	1.98145
genus	Ruminococcaceae UCG003	Age-related macular degeneration (whether dry or wet) || id:finn-b-H7_AMD	Weighted median	12	0.0898906	0.155717	0.563758	1.09405	0.806287	1.48453
genus	Ruminococcaceae UCG003	Age-related macular degeneration (whether dry or wet) || id:finn-b-H7_AMD	Weighted mode	12	0.154476	0.241274	0.53512	1.16705	0.727296	1.87268
genus	Ruminococcaceae UCG004	Age-related macular degeneration (whether dry or wet) || id:finn-b-H7_AMD	Inverse variance weighted	11	-0.0260176	0.120309	0.828788	0.974318	0.769647	1.23342
genus	Ruminococcaceae UCG004	Age-related macular degeneration (whether dry or wet) || id:finn-b-H7_AMD	MR Egger	11	0.45094	0.686066	0.527449	1.56979	0.409119	6.02326
genus	Ruminococcaceae UCG004	Age-related macular degeneration (whether dry or wet) || id:finn-b-H7_AMD	Weighted median	11	0.00698033	0.161514	0.965528	1.007	0.733749	1.38202
genus	Ruminococcaceae UCG004	Age-related macular degeneration (whether dry or wet) || id:finn-b-H7_AMD	Weighted mode	11	0.0364801	0.261469	0.89181	1.03715	0.621264	1.73145
genus	Ruminococcaceae UCG005	Age-related macular degeneration (whether dry or wet) || id:finn-b-H7_AMD	Inverse variance weighted	14	-0.0117621	0.113345	0.91735	0.988307	0.791427	1.23416
genus	Ruminococcaceae UCG005	Age-related macular degeneration (whether dry or wet) || id:finn-b-H7_AMD	MR Egger	14	0.246009	0.308559	0.440778	1.27891	0.698537	2.34148
genus	Ruminococcaceae UCG005	Age-related macular degeneration (whether dry or wet) || id:finn-b-H7_AMD	Weighted median	14	0.0255602	0.165405	0.877191	1.02589	0.741831	1.41872
genus	Ruminococcaceae UCG005	Age-related macular degeneration (whether dry or wet) || id:finn-b-H7_AMD	Weighted mode	14	0.116548	0.247166	0.645073	1.12361	0.692189	1.82393
genus	Ruminococcaceae UCG009	Age-related macular degeneration (whether dry or wet) || id:finn-b-H7_AMD	Inverse variance weighted	12	0.071033	0.0923242	0.441664	1.07362	0.895904	1.28658
genus	Ruminococcaceae UCG009	Age-related macular degeneration (whether dry or wet) || id:finn-b-H7_AMD	MR Egger	12	-0.30758	0.368767	0.423713	0.735224	0.356877	1.51468
genus	Ruminococcaceae UCG009	Age-related macular degeneration (whether dry or wet) || id:finn-b-H7_AMD	Weighted median	12	0.0910386	0.125522	0.468281	1.09531	0.856428	1.40083
genus	Ruminococcaceae UCG009	Age-related macular degeneration (whether dry or wet) || id:finn-b-H7_AMD	Weighted mode	12	0.106269	0.188429	0.584088	1.11212	0.768702	1.60896
genus	Ruminococcaceae UCG010	Age-related macular degeneration (whether dry or wet) || id:finn-b-H7_AMD	Inverse variance weighted	6	-0.0462635	0.159994	0.772461	0.95479	0.697779	1.30647
genus	Ruminococcaceae UCG010	Age-related macular degeneration (whether dry or wet) || id:finn-b-H7_AMD	MR Egger	6	0.365619	0.439414	0.452165	1.44141	0.609185	3.41054
genus	Ruminococcaceae UCG010	Age-related macular degeneration (whether dry or wet) || id:finn-b-H7_AMD	Weighted median	6	0.104905	0.200538	0.600892	1.11061	0.749649	1.64536
genus	Ruminococcaceae UCG010	Age-related macular degeneration (whether dry or wet) || id:finn-b-H7_AMD	Weighted mode	6	0.143036	0.267272	0.615467	1.15377	0.683303	1.94817
genus	Ruminococcaceae UCG011	Age-related macular degeneration (whether dry or wet) || id:finn-b-H7_AMD	Inverse variance weighted	8	0.204421	0.0997381	0.0404054	1.22681	1.00897	1.49169
genus	Ruminococcaceae UCG011	Age-related macular degeneration (whether dry or wet) || id:finn-b-H7_AMD	MR Egger	8	0.262937	0.538363	0.642602	1.30074	0.452822	3.73642
genus	Ruminococcaceae UCG011	Age-related macular degeneration (whether dry or wet) || id:finn-b-H7_AMD	Weighted median	8	0.0975	0.111615	0.382369	1.10241	0.885799	1.37199
genus	Ruminococcaceae UCG011	Age-related macular degeneration (whether dry or wet) || id:finn-b-H7_AMD	Weighted mode	8	0.0794006	0.152935	0.619643	1.08264	0.802236	1.46105
genus	Ruminococcaceae UCG013	Age-related macular degeneration (whether dry or wet) || id:finn-b-H7_AMD	Inverse variance weighted	12	0.0150381	0.13373	0.910466	1.01515	0.781083	1.31936
genus	Ruminococcaceae UCG013	Age-related macular degeneration (whether dry or wet) || id:finn-b-H7_AMD	MR Egger	12	-0.310002	0.380759	0.434507	0.733445	0.347744	1.54695
genus	Ruminococcaceae UCG013	Age-related macular degeneration (whether dry or wet) || id:finn-b-H7_AMD	Weighted median	12	-0.0681282	0.18516	0.712916	0.934141	0.649832	1.34284
genus	Ruminococcaceae UCG013	Age-related macular degeneration (whether dry or wet) || id:finn-b-H7_AMD	Weighted mode	12	-0.126179	0.275042	0.655338	0.881457	0.514139	1.5112
genus	Ruminococcaceae UCG014	Age-related macular degeneration (whether dry or wet) || id:finn-b-H7_AMD	Inverse variance weighted	11	-0.00590222	0.176517	0.973326	0.994115	0.703368	1.40505
genus	Ruminococcaceae UCG014	Age-related macular degeneration (whether dry or wet) || id:finn-b-H7_AMD	MR Egger	11	-0.491494	0.401604	0.252089	0.611712	0.278417	1.344
genus	Ruminococcaceae UCG014	Age-related macular degeneration (whether dry or wet) || id:finn-b-H7_AMD	Weighted median	11	-0.0872605	0.188818	0.64398	0.916438	0.632963	1.32687
genus	Ruminococcaceae UCG014	Age-related macular degeneration (whether dry or wet) || id:finn-b-H7_AMD	Weighted mode	11	-0.062119	0.190354	0.750899	0.939771	0.647127	1.36476
genus	Ruminococcus gauvreauii group	Age-related macular degeneration (whether dry or wet) || id:finn-b-H7_AMD	Inverse variance weighted	12	0.0379523	0.164214	0.817226	1.03868	0.752836	1.43306
genus	Ruminococcus gauvreauii group	Age-related macular degeneration (whether dry or wet) || id:finn-b-H7_AMD	MR Egger	12	-0.684229	0.673479	0.333598	0.504479	0.134762	1.88851
genus	Ruminococcus gauvreauii group	Age-related macular degeneration (whether dry or wet) || id:finn-b-H7_AMD	Weighted median	12	0.172228	0.184652	0.350965	1.18795	0.827216	1.70599
genus	Ruminococcus gauvreauii group	Age-related macular degeneration (whether dry or wet) || id:finn-b-H7_AMD	Weighted mode	12	0.186176	0.361424	0.616665	1.20463	0.593204	2.44628
genus	Ruminococcus gnavus group	Age-related macular degeneration (whether dry or wet) || id:finn-b-H7_AMD	Inverse variance weighted	12	-0.0749137	0.0861831	0.384717	0.927824	0.783619	1.09857
genus	Ruminococcus gnavus group	Age-related macular degeneration (whether dry or wet) || id:finn-b-H7_AMD	MR Egger	12	0.488047	0.406218	0.257262	1.62913	0.734812	3.6119
genus	Ruminococcus gnavus group	Age-related macular degeneration (whether dry or wet) || id:finn-b-H7_AMD	Weighted median	12	-0.148216	0.116583	0.203612	0.862245	0.686109	1.0836
genus	Ruminococcus gnavus group	Age-related macular degeneration (whether dry or wet) || id:finn-b-H7_AMD	Weighted mode	12	-0.246479	0.183614	0.206521	0.781548	0.545332	1.12008
genus	Ruminococcus torques group	Age-related macular degeneration (whether dry or wet) || id:finn-b-H7_AMD	Inverse variance weighted	9	0.0409591	0.187893	0.827435	1.04181	0.72086	1.50566
genus	Ruminococcus torques group	Age-related macular degeneration (whether dry or wet) || id:finn-b-H7_AMD	MR Egger	9	-0.164615	0.643469	0.805442	0.848221	0.240313	2.99392
genus	Ruminococcus torques group	Age-related macular degeneration (whether dry or wet) || id:finn-b-H7_AMD	Weighted median	9	0.0597092	0.240545	0.803961	1.06153	0.662483	1.70094
genus	Ruminococcus torques group	Age-related macular degeneration (whether dry or wet) || id:finn-b-H7_AMD	Weighted mode	9	0.279777	0.432502	0.535824	1.32283	0.566699	3.08787
genus	Ruminococcus1	Age-related macular degeneration (whether dry or wet) || id:finn-b-H7_AMD	Inverse variance weighted	10	0.0263264	0.197815	0.894125	1.02668	0.696707	1.51292
genus	Ruminococcus1	Age-related macular degeneration (whether dry or wet) || id:finn-b-H7_AMD	MR Egger	10	-0.234158	0.549408	0.681198	0.791237	0.269551	2.32259
genus	Ruminococcus1	Age-related macular degeneration (whether dry or wet) || id:finn-b-H7_AMD	Weighted median	10	0.0609941	0.208774	0.770169	1.06289	0.705956	1.6003
genus	Ruminococcus1	Age-related macular degeneration (whether dry or wet) || id:finn-b-H7_AMD	Weighted mode	10	-0.365824	0.39668	0.380474	0.693625	0.31876	1.50933
genus	Ruminococcus2	Age-related macular degeneration (whether dry or wet) || id:finn-b-H7_AMD	Inverse variance weighted	15	0.034514	0.108948	0.7514	1.03512	0.836086	1.28153
genus	Ruminococcus2	Age-related macular degeneration (whether dry or wet) || id:finn-b-H7_AMD	MR Egger	15	0.272774	0.263685	0.319779	1.3136	0.783449	2.20251
genus	Ruminococcus2	Age-related macular degeneration (whether dry or wet) || id:finn-b-H7_AMD	Weighted median	15	0.130882	0.154187	0.395963	1.13983	0.842548	1.54201
genus	Ruminococcus2	Age-related macular degeneration (whether dry or wet) || id:finn-b-H7_AMD	Weighted mode	15	0.117681	0.195927	0.557682	1.12489	0.766181	1.65152
genus	Sellimonas	Age-related macular degeneration (whether dry or wet) || id:finn-b-H7_AMD	Inverse variance weighted	9	0.122409	0.0684639	0.0737861	1.13022	0.988289	1.29253
genus	Sellimonas	Age-related macular degeneration (whether dry or wet) || id:finn-b-H7_AMD	MR Egger	9	-0.257897	0.397298	0.536964	0.772675	0.354658	1.68339
genus	Sellimonas	Age-related macular degeneration (whether dry or wet) || id:finn-b-H7_AMD	Weighted median	9	0.0663866	0.0893457	0.457464	1.06864	0.896972	1.27316
genus	Sellimonas	Age-related macular degeneration (whether dry or wet) || id:finn-b-H7_AMD	Weighted mode	9	0.0164462	0.150852	0.91587	1.01658	0.756371	1.36631
genus	Senegalimassilia	Age-related macular degeneration (whether dry or wet) || id:finn-b-H7_AMD	Inverse variance weighted	5	-0.00539856	0.210349	0.979525	0.994616	0.658572	1.50213
genus	Senegalimassilia	Age-related macular degeneration (whether dry or wet) || id:finn-b-H7_AMD	MR Egger	5	0.618302	0.866398	0.526955	1.85577	0.33965	10.1395
genus	Senegalimassilia	Age-related macular degeneration (whether dry or wet) || id:finn-b-H7_AMD	Weighted median	5	0.0578278	0.223845	0.796145	1.05953	0.683241	1.64306
genus	Senegalimassilia	Age-related macular degeneration (whether dry or wet) || id:finn-b-H7_AMD	Weighted mode	5	0.179286	0.322899	0.608317	1.19636	0.635339	2.25279
genus	Slackia	Age-related macular degeneration (whether dry or wet) || id:finn-b-H7_AMD	Inverse variance weighted	6	-0.239391	0.125733	0.0569151	0.787107	0.615188	1.00707
genus	Slackia	Age-related macular degeneration (whether dry or wet) || id:finn-b-H7_AMD	MR Egger	6	-1.14081	0.809655	0.231622	0.319561	0.0653675	1.56224
genus	Slackia	Age-related macular degeneration (whether dry or wet) || id:finn-b-H7_AMD	Weighted median	6	-0.174035	0.161401	0.28091	0.840267	0.612392	1.15294
genus	Slackia	Age-related macular degeneration (whether dry or wet) || id:finn-b-H7_AMD	Weighted mode	6	-0.155998	0.190538	0.450189	0.855561	0.588927	1.24291
genus	Streptococcus	Age-related macular degeneration (whether dry or wet) || id:finn-b-H7_AMD	Inverse variance weighted	14	-0.0550226	0.162668	0.735175	0.946464	0.688078	1.30188
genus	Streptococcus	Age-related macular degeneration (whether dry or wet) || id:finn-b-H7_AMD	MR Egger	14	-0.026628	0.613486	0.966093	0.973723	0.292567	3.24075
genus	Streptococcus	Age-related macular degeneration (whether dry or wet) || id:finn-b-H7_AMD	Weighted median	14	0.0673262	0.190145	0.723281	1.06964	0.736859	1.55272
genus	Streptococcus	Age-related macular degeneration (whether dry or wet) || id:finn-b-H7_AMD	Weighted mode	14	0.0227423	0.296901	0.940109	1.023	0.571676	1.83064
genus	Subdoligranulum	Age-related macular degeneration (whether dry or wet) || id:finn-b-H7_AMD	Inverse variance weighted	11	0.0643964	0.136259	0.636498	1.06652	0.816546	1.39301
genus	Subdoligranulum	Age-related macular degeneration (whether dry or wet) || id:finn-b-H7_AMD	MR Egger	11	0.000259433	0.354331	0.999432	1.00026	0.499459	2.00321
genus	Subdoligranulum	Age-related macular degeneration (whether dry or wet) || id:finn-b-H7_AMD	Weighted median	11	0.0752995	0.175699	0.668236	1.07821	0.764089	1.52146
genus	Subdoligranulum	Age-related macular degeneration (whether dry or wet) || id:finn-b-H7_AMD	Weighted mode	11	0.0892854	0.2499	0.728304	1.09339	0.669972	1.78441
genus	Sutterella	Age-related macular degeneration (whether dry or wet) || id:finn-b-H7_AMD	Inverse variance weighted	12	-0.0502888	0.124165	0.685467	0.950955	0.745535	1.21297
genus	Sutterella	Age-related macular degeneration (whether dry or wet) || id:finn-b-H7_AMD	MR Egger	12	0.190197	0.541159	0.732535	1.20949	0.418752	3.49338
genus	Sutterella	Age-related macular degeneration (whether dry or wet) || id:finn-b-H7_AMD	Weighted median	12	-0.0569495	0.16693	0.732984	0.944642	0.681042	1.31027
genus	Sutterella	Age-related macular degeneration (whether dry or wet) || id:finn-b-H7_AMD	Weighted mode	12	0.017387	0.26421	0.948712	1.01754	0.606249	1.70785
genus	Terrisporobacter	Age-related macular degeneration (whether dry or wet) || id:finn-b-H7_AMD	Inverse variance weighted	5	-0.00223209	0.14374	0.98761	0.99777	0.752795	1.32247
genus	Terrisporobacter	Age-related macular degeneration (whether dry or wet) || id:finn-b-H7_AMD	MR Egger	5	0.112469	0.435198	0.81279	1.11904	0.476866	2.62599
genus	Terrisporobacter	Age-related macular degeneration (whether dry or wet) || id:finn-b-H7_AMD	Weighted median	5	-0.0391279	0.171577	0.819608	0.961628	0.687002	1.34603
genus	Terrisporobacter	Age-related macular degeneration (whether dry or wet) || id:finn-b-H7_AMD	Weighted mode	5	-0.11915	0.244387	0.651385	0.887674	0.549828	1.43311
genus	Turicibacter	Age-related macular degeneration (whether dry or wet) || id:finn-b-H7_AMD	Inverse variance weighted	10	0.0214042	0.165929	0.897361	1.02163	0.737996	1.41429
genus	Turicibacter	Age-related macular degeneration (whether dry or wet) || id:finn-b-H7_AMD	MR Egger	10	0.0298995	0.75611	0.969426	1.03035	0.234084	4.53523
genus	Turicibacter	Age-related macular degeneration (whether dry or wet) || id:finn-b-H7_AMD	Weighted median	10	0.110704	0.169707	0.514191	1.11706	0.800978	1.55789
genus	Turicibacter	Age-related macular degeneration (whether dry or wet) || id:finn-b-H7_AMD	Weighted mode	10	0.221997	0.2765	0.442728	1.24857	0.726191	2.14671
genus	Tyzzerella3	Age-related macular degeneration (whether dry or wet) || id:finn-b-H7_AMD	Inverse variance weighted	13	-0.0197172	0.0871012	0.820913	0.980476	0.826599	1.163
genus	Tyzzerella3	Age-related macular degeneration (whether dry or wet) || id:finn-b-H7_AMD	MR Egger	13	-0.521882	0.496503	0.31575	0.593403	0.224242	1.5703
genus	Tyzzerella3	Age-related macular degeneration (whether dry or wet) || id:finn-b-H7_AMD	Weighted median	13	-0.0968894	0.109013	0.374118	0.907656	0.73304	1.12387
genus	Tyzzerella3	Age-related macular degeneration (whether dry or wet) || id:finn-b-H7_AMD	Weighted mode	13	-0.0972848	0.152208	0.534733	0.907298	0.673267	1.22268
genus	Veillonella	Age-related macular degeneration (whether dry or wet) || id:finn-b-H7_AMD	Inverse variance weighted	6	0.146383	0.150532	0.330834	1.15764	0.861862	1.55492
genus	Veillonella	Age-related macular degeneration (whether dry or wet) || id:finn-b-H7_AMD	MR Egger	6	0.138957	1.19727	0.913197	1.14908	0.109953	12.0085
genus	Veillonella	Age-related macular degeneration (whether dry or wet) || id:finn-b-H7_AMD	Weighted median	6	0.204453	0.187205	0.274776	1.22685	0.850042	1.7707
genus	Veillonella	Age-related macular degeneration (whether dry or wet) || id:finn-b-H7_AMD	Weighted mode	6	0.205165	0.270681	0.482651	1.22773	0.72226	2.08694
genus	Victivallis	Age-related macular degeneration (whether dry or wet) || id:finn-b-H7_AMD	Inverse variance weighted	10	0.0160914	0.0719546	0.823043	1.01622	0.88255	1.17014
genus	Victivallis	Age-related macular degeneration (whether dry or wet) || id:finn-b-H7_AMD	MR Egger	10	0.10597	0.549395	0.851856	1.11179	0.378763	3.26344
genus	Victivallis	Age-related macular degeneration (whether dry or wet) || id:finn-b-H7_AMD	Weighted median	10	-0.0671553	0.0901871	0.4565	0.93505	0.783549	1.11584
genus	Victivallis	Age-related macular degeneration (whether dry or wet) || id:finn-b-H7_AMD	Weighted mode	10	-0.115211	0.158751	0.486446	0.891179	0.65288	1.21646
genus	unknown id.1000000073	Age-related macular degeneration (whether dry or wet) || id:finn-b-H7_AMD	Inverse variance weighted	15	-0.0142366	0.0961417	0.88228	0.985864	0.816544	1.19029
genus	unknown id.1000000073	Age-related macular degeneration (whether dry or wet) || id:finn-b-H7_AMD	MR Egger	15	-0.122734	0.263379	0.648928	0.884499	0.527842	1.48214
genus	unknown id.1000000073	Age-related macular degeneration (whether dry or wet) || id:finn-b-H7_AMD	Weighted median	15	0.0246229	0.134643	0.854896	1.02493	0.787196	1.33446
genus	unknown id.1000000073	Age-related macular degeneration (whether dry or wet) || id:finn-b-H7_AMD	Weighted mode	15	-0.0750117	0.23292	0.752174	0.927733	0.587702	1.4645
genus	unknown id.1000001215	Age-related macular degeneration (whether dry or wet) || id:finn-b-H7_AMD	Inverse variance weighted	9	-0.0652173	0.0970484	0.501579	0.936864	0.774582	1.13315
genus	unknown id.1000001215	Age-related macular degeneration (whether dry or wet) || id:finn-b-H7_AMD	MR Egger	9	-0.426957	0.289246	0.183427	0.652492	0.370138	1.15023
genus	unknown id.1000001215	Age-related macular degeneration (whether dry or wet) || id:finn-b-H7_AMD	Weighted median	9	-0.145275	0.126011	0.248963	0.864784	0.67553	1.10706
genus	unknown id.1000001215	Age-related macular degeneration (whether dry or wet) || id:finn-b-H7_AMD	Weighted mode	9	-0.199251	0.192712	0.331409	0.819344	0.561599	1.19538
genus	unknown id.1000005472	Age-related macular degeneration (whether dry or wet) || id:finn-b-H7_AMD	Inverse variance weighted	13	-0.159186	0.113809	0.161899	0.852837	0.682323	1.06596
genus	unknown id.1000005472	Age-related macular degeneration (whether dry or wet) || id:finn-b-H7_AMD	MR Egger	13	-0.663085	0.33925	0.0765209	0.515259	0.265002	1.00185
genus	unknown id.1000005472	Age-related macular degeneration (whether dry or wet) || id:finn-b-H7_AMD	Weighted median	13	-0.21473	0.149206	0.150107	0.806759	0.602195	1.08081
genus	unknown id.1000005472	Age-related macular degeneration (whether dry or wet) || id:finn-b-H7_AMD	Weighted mode	13	-0.255161	0.254804	0.336398	0.774792	0.47021	1.27667
genus	unknown id.1000005479	Age-related macular degeneration (whether dry or wet) || id:finn-b-H7_AMD	Inverse variance weighted	8	0.00617464	0.113614	0.956658	1.00619	0.805325	1.25716
genus	unknown id.1000005479	Age-related macular degeneration (whether dry or wet) || id:finn-b-H7_AMD	MR Egger	8	-0.477319	0.449949	0.329591	0.620444	0.256861	1.49867
genus	unknown id.1000005479	Age-related macular degeneration (whether dry or wet) || id:finn-b-H7_AMD	Weighted median	8	-0.105034	0.157116	0.503806	0.900294	0.661675	1.22497
genus	unknown id.1000005479	Age-related macular degeneration (whether dry or wet) || id:finn-b-H7_AMD	Weighted mode	8	-0.19981	0.248548	0.447886	0.818887	0.503101	1.33288
genus	unknown id.1000006162	Age-related macular degeneration (whether dry or wet) || id:finn-b-H7_AMD	Inverse variance weighted	13	-0.091831	0.0734475	0.211192	0.912259	0.789948	1.05351
genus	unknown id.1000006162	Age-related macular degeneration (whether dry or wet) || id:finn-b-H7_AMD	MR Egger	13	-0.302477	0.320355	0.365348	0.738986	0.394407	1.38461
genus	unknown id.1000006162	Age-related macular degeneration (whether dry or wet) || id:finn-b-H7_AMD	Weighted median	13	-0.102193	0.0992509	0.303179	0.902856	0.743249	1.09674
genus	unknown id.1000006162	Age-related macular degeneration (whether dry or wet) || id:finn-b-H7_AMD	Weighted mode	13	-0.0795245	0.161802	0.631945	0.923555	0.672565	1.26821
genus	unknown id.1868	Age-related macular degeneration (whether dry or wet) || id:finn-b-H7_AMD	Inverse variance weighted	12	0.0904545	0.107382	0.399586	1.09467	0.886907	1.35111
genus	unknown id.1868	Age-related macular degeneration (whether dry or wet) || id:finn-b-H7_AMD	MR Egger	12	-0.0515714	0.392375	0.898039	0.949736	0.440156	2.04927
genus	unknown id.1868	Age-related macular degeneration (whether dry or wet) || id:finn-b-H7_AMD	Weighted median	12	0.197294	0.150198	0.188996	1.2181	0.90747	1.63506
genus	unknown id.1868	Age-related macular degeneration (whether dry or wet) || id:finn-b-H7_AMD	Weighted mode	12	0.272779	0.226343	0.253429	1.31361	0.842945	2.04707
genus	unknown id.2001	Age-related macular degeneration (whether dry or wet) || id:finn-b-H7_AMD	Inverse variance weighted	10	-0.0914907	0.109137	0.401856	0.91257	0.736829	1.13023
genus	unknown id.2001	Age-related macular degeneration (whether dry or wet) || id:finn-b-H7_AMD	MR Egger	10	0.0913052	0.304195	0.771712	1.0956	0.603556	1.98879
genus	unknown id.2001	Age-related macular degeneration (whether dry or wet) || id:finn-b-H7_AMD	Weighted median	10	-0.061123	0.152273	0.688122	0.940707	0.697971	1.26786
genus	unknown id.2001	Age-related macular degeneration (whether dry or wet) || id:finn-b-H7_AMD	Weighted mode	10	-0.0429686	0.179782	0.816456	0.957942	0.673451	1.36261
genus	unknown id.2041	Age-related macular degeneration (whether dry or wet) || id:finn-b-H7_AMD	Inverse variance weighted	12	0.00931708	0.0972746	0.923694	1.00936	0.834151	1.22137
genus	unknown id.2041	Age-related macular degeneration (whether dry or wet) || id:finn-b-H7_AMD	MR Egger	12	-0.0788688	0.31411	0.806831	0.924161	0.499312	1.7105
genus	unknown id.2041	Age-related macular degeneration (whether dry or wet) || id:finn-b-H7_AMD	Weighted median	12	-0.101234	0.129304	0.433679	0.903722	0.701405	1.1644
genus	unknown id.2041	Age-related macular degeneration (whether dry or wet) || id:finn-b-H7_AMD	Weighted mode	12	-0.145218	0.176797	0.428871	0.864834	0.611561	1.223
genus	unknown id.2071	Age-related macular degeneration (whether dry or wet) || id:finn-b-H7_AMD	Inverse variance weighted	15	-0.236596	0.109812	0.031197	0.78931	0.636464	0.978863
genus	unknown id.2071	Age-related macular degeneration (whether dry or wet) || id:finn-b-H7_AMD	MR Egger	15	-1.00895	0.552512	0.0908793	0.3646	0.123455	1.07677
genus	unknown id.2071	Age-related macular degeneration (whether dry or wet) || id:finn-b-H7_AMD	Weighted median	15	-0.293921	0.149141	0.0487523	0.745335	0.556416	0.998398
genus	unknown id.2071	Age-related macular degeneration (whether dry or wet) || id:finn-b-H7_AMD	Weighted mode	15	-0.282343	0.2445	0.267512	0.754015	0.466936	1.21759
genus	unknown id.2755	Age-related macular degeneration (whether dry or wet) || id:finn-b-H7_AMD	Inverse variance weighted	13	0.145923	0.100895	0.148097	1.15711	0.949489	1.41012
genus	unknown id.2755	Age-related macular degeneration (whether dry or wet) || id:finn-b-H7_AMD	MR Egger	13	-0.0797791	0.386871	0.840389	0.92332	0.432555	1.97089
genus	unknown id.2755	Age-related macular degeneration (whether dry or wet) || id:finn-b-H7_AMD	Weighted median	13	0.0998012	0.127153	0.432517	1.10495	0.861209	1.41768
genus	unknown id.2755	Age-related macular degeneration (whether dry or wet) || id:finn-b-H7_AMD	Weighted mode	13	0.101576	0.192801	0.607904	1.10691	0.758575	1.61521
genus	unknown id.826	Age-related macular degeneration (whether dry or wet) || id:finn-b-H7_AMD	Inverse variance weighted	14	-0.0438875	0.107222	0.682309	0.957062	0.775659	1.18089
genus	unknown id.826	Age-related macular degeneration (whether dry or wet) || id:finn-b-H7_AMD	MR Egger	14	0.298226	0.312385	0.35858	1.34747	0.730483	2.48557
genus	unknown id.826	Age-related macular degeneration (whether dry or wet) || id:finn-b-H7_AMD	Weighted median	14	-0.0395938	0.154344	0.797542	0.96118	0.710271	1.30072
genus	unknown id.826	Age-related macular degeneration (whether dry or wet) || id:finn-b-H7_AMD	Weighted mode	14	-0.0346472	0.252943	0.893148	0.965946	0.58836	1.58585
genus	unknown id.959	Age-related macular degeneration (whether dry or wet) || id:finn-b-H7_AMD	Inverse variance weighted	11	0.116563	0.0827266	0.15883	1.12363	0.955442	1.32142
genus	unknown id.959	Age-related macular degeneration (whether dry or wet) || id:finn-b-H7_AMD	MR Egger	11	-0.0773936	0.442557	0.865046	0.925525	0.388755	2.20344
genus	unknown id.959	Age-related macular degeneration (whether dry or wet) || id:finn-b-H7_AMD	Weighted median	11	0.0220685	0.107055	0.83668	1.02231	0.828815	1.26099
genus	unknown id.959	Age-related macular degeneration (whether dry or wet) || id:finn-b-H7_AMD	Weighted mode	11	0.000762614	0.151787	0.99609	1.00076	0.743238	1.34752
family	Acidaminococcaceae	Age-related macular degeneration (whether dry or wet) || id:finn-b-H7_AMD	Inverse variance weighted	7	-0.244028	0.157773	0.121934	0.783465	0.57507	1.06738
family	Acidaminococcaceae	Age-related macular degeneration (whether dry or wet) || id:finn-b-H7_AMD	MR Egger	7	-1.10367	0.421375	0.0471421	0.331651	0.145211	0.757464
family	Acidaminococcaceae	Age-related macular degeneration (whether dry or wet) || id:finn-b-H7_AMD	Weighted median	7	-0.235853	0.194899	0.226229	0.789897	0.5391	1.15737
family	Acidaminococcaceae	Age-related macular degeneration (whether dry or wet) || id:finn-b-H7_AMD	Weighted mode	7	-0.256686	0.259457	0.360709	0.773611	0.465231	1.2864
family	Actinomycetaceae	Age-related macular degeneration (whether dry or wet) || id:finn-b-H7_AMD	Inverse variance weighted	5	0.130307	0.198997	0.512582	1.13918	0.771263	1.6826
family	Actinomycetaceae	Age-related macular degeneration (whether dry or wet) || id:finn-b-H7_AMD	MR Egger	5	0.739711	0.346857	0.122708	2.09533	1.0617	4.13527
family	Actinomycetaceae	Age-related macular degeneration (whether dry or wet) || id:finn-b-H7_AMD	Weighted median	5	0.229232	0.2008	0.253623	1.25763	0.848457	1.86414
family	Actinomycetaceae	Age-related macular degeneration (whether dry or wet) || id:finn-b-H7_AMD	Weighted mode	5	0.328058	0.205302	0.1853	1.38827	0.928362	2.07601
family	Alcaligenaceae	Age-related macular degeneration (whether dry or wet) || id:finn-b-H7_AMD	Inverse variance weighted	11	-0.0713322	0.150422	0.635347	0.931153	0.693392	1.25044
family	Alcaligenaceae	Age-related macular degeneration (whether dry or wet) || id:finn-b-H7_AMD	MR Egger	11	-0.20435	0.689002	0.773511	0.815177	0.211233	3.14588
family	Alcaligenaceae	Age-related macular degeneration (whether dry or wet) || id:finn-b-H7_AMD	Weighted median	11	-0.103386	0.19722	0.600128	0.901779	0.612664	1.32733
family	Alcaligenaceae	Age-related macular degeneration (whether dry or wet) || id:finn-b-H7_AMD	Weighted mode	11	-0.106976	0.315093	0.741251	0.898547	0.484538	1.6663
family	Bacteroidaceae	Age-related macular degeneration (whether dry or wet) || id:finn-b-H7_AMD	Inverse variance weighted	9	-0.268864	0.186328	0.149031	0.764247	0.53043	1.10113
family	Bacteroidaceae	Age-related macular degeneration (whether dry or wet) || id:finn-b-H7_AMD	MR Egger	9	-0.601627	1.02436	0.575437	0.54792	0.0735801	4.08013
family	Bacteroidaceae	Age-related macular degeneration (whether dry or wet) || id:finn-b-H7_AMD	Weighted median	9	-0.203158	0.234514	0.386329	0.81615	0.515404	1.29238
family	Bacteroidaceae	Age-related macular degeneration (whether dry or wet) || id:finn-b-H7_AMD	Weighted mode	9	-0.114487	0.370458	0.765186	0.891824	0.431459	1.8434
family	Bacteroidales S24 7group	Age-related macular degeneration (whether dry or wet) || id:finn-b-H7_AMD	Inverse variance weighted	8	0.00617464	0.113614	0.956658	1.00619	0.805325	1.25716
family	Bacteroidales S24 7group	Age-related macular degeneration (whether dry or wet) || id:finn-b-H7_AMD	MR Egger	8	-0.477319	0.449949	0.329591	0.620444	0.256861	1.49867
family	Bacteroidales S24 7group	Age-related macular degeneration (whether dry or wet) || id:finn-b-H7_AMD	Weighted median	8	-0.105034	0.160899	0.513888	0.900294	0.656787	1.23408
family	Bacteroidales S24 7group	Age-related macular degeneration (whether dry or wet) || id:finn-b-H7_AMD	Weighted mode	8	-0.19981	0.24604	0.44347	0.818887	0.50558	1.32635
family	Bifidobacteriaceae	Age-related macular degeneration (whether dry or wet) || id:finn-b-H7_AMD	Inverse variance weighted	12	0.125277	0.172705	0.468219	1.13346	0.807974	1.59007
family	Bifidobacteriaceae	Age-related macular degeneration (whether dry or wet) || id:finn-b-H7_AMD	MR Egger	12	0.323319	0.5928	0.597425	1.38171	0.432329	4.41588
family	Bifidobacteriaceae	Age-related macular degeneration (whether dry or wet) || id:finn-b-H7_AMD	Weighted median	12	0.308183	0.164648	0.0612392	1.36095	0.985577	1.87929
family	Bifidobacteriaceae	Age-related macular degeneration (whether dry or wet) || id:finn-b-H7_AMD	Weighted mode	12	0.323335	0.189421	0.115862	1.38173	0.953201	2.00291
family	Clostridiaceae1	Age-related macular degeneration (whether dry or wet) || id:finn-b-H7_AMD	Inverse variance weighted	10	-0.0216124	0.141537	0.878637	0.978619	0.74154	1.2915
family	Clostridiaceae1	Age-related macular degeneration (whether dry or wet) || id:finn-b-H7_AMD	MR Egger	10	-0.0541706	0.438456	0.90472	0.94727	0.4011	2.23715
family	Clostridiaceae1	Age-related macular degeneration (whether dry or wet) || id:finn-b-H7_AMD	Weighted median	10	-0.0525661	0.184933	0.776224	0.948792	0.660317	1.36329
family	Clostridiaceae1	Age-related macular degeneration (whether dry or wet) || id:finn-b-H7_AMD	Weighted mode	10	-0.0387412	0.243262	0.876983	0.962	0.597181	1.54969
family	Clostridiales vadin BB60 group	Age-related macular degeneration (whether dry or wet) || id:finn-b-H7_AMD	Inverse variance weighted	15	-0.0142366	0.0961417	0.88228	0.985864	0.816544	1.19029
family	Clostridiales vadin BB60 group	Age-related macular degeneration (whether dry or wet) || id:finn-b-H7_AMD	MR Egger	15	-0.122734	0.263379	0.648928	0.884499	0.527842	1.48214
family	Clostridiales vadin BB60 group	Age-related macular degeneration (whether dry or wet) || id:finn-b-H7_AMD	Weighted median	15	0.0246229	0.129174	0.848825	1.02493	0.79568	1.32023
family	Clostridiales vadin BB60 group	Age-related macular degeneration (whether dry or wet) || id:finn-b-H7_AMD	Weighted mode	15	-0.0750117	0.227024	0.74598	0.927733	0.594534	1.44767
family	Coriobacteriaceae	Age-related macular degeneration (whether dry or wet) || id:finn-b-H7_AMD	Inverse variance weighted	13	-0.0484203	0.138077	0.725832	0.952733	0.726838	1.24883
family	Coriobacteriaceae	Age-related macular degeneration (whether dry or wet) || id:finn-b-H7_AMD	MR Egger	13	-0.733669	0.584904	0.235717	0.480144	0.152578	1.51096
family	Coriobacteriaceae	Age-related macular degeneration (whether dry or wet) || id:finn-b-H7_AMD	Weighted median	13	-0.0364028	0.185224	0.844192	0.964252	0.670694	1.3863
family	Coriobacteriaceae	Age-related macular degeneration (whether dry or wet) || id:finn-b-H7_AMD	Weighted mode	13	-0.0720573	0.296955	0.812371	0.930478	0.519915	1.66525
family	Defluviitaleaceae	Age-related macular degeneration (whether dry or wet) || id:finn-b-H7_AMD	Inverse variance weighted	11	-0.0779917	0.145496	0.591932	0.924972	0.695472	1.23021
family	Defluviitaleaceae	Age-related macular degeneration (whether dry or wet) || id:finn-b-H7_AMD	MR Egger	11	0.402693	0.49842	0.439957	1.49585	0.563149	3.9733
family	Defluviitaleaceae	Age-related macular degeneration (whether dry or wet) || id:finn-b-H7_AMD	Weighted median	11	-0.0346612	0.155527	0.823642	0.965933	0.712131	1.31019
family	Defluviitaleaceae	Age-related macular degeneration (whether dry or wet) || id:finn-b-H7_AMD	Weighted mode	11	0.181266	0.252421	0.489126	1.19873	0.7309	1.96602
family	Desulfovibrionaceae	Age-related macular degeneration (whether dry or wet) || id:finn-b-H7_AMD	Inverse variance weighted	10	0.0173191	0.132221	0.895786	1.01747	0.785187	1.31847
family	Desulfovibrionaceae	Age-related macular degeneration (whether dry or wet) || id:finn-b-H7_AMD	MR Egger	10	-0.437477	0.316705	0.204528	0.645664	0.347073	1.20113
family	Desulfovibrionaceae	Age-related macular degeneration (whether dry or wet) || id:finn-b-H7_AMD	Weighted median	10	-0.206558	0.183425	0.260116	0.813379	0.567752	1.16527
family	Desulfovibrionaceae	Age-related macular degeneration (whether dry or wet) || id:finn-b-H7_AMD	Weighted mode	10	-0.245617	0.229889	0.31315	0.782222	0.498477	1.22748
family	Enterobacteriaceae	Age-related macular degeneration (whether dry or wet) || id:finn-b-H7_AMD	Inverse variance weighted	7	-0.229653	0.17283	0.183922	0.794809	0.566431	1.11527
family	Enterobacteriaceae	Age-related macular degeneration (whether dry or wet) || id:finn-b-H7_AMD	MR Egger	7	1.27702	1.03202	0.270876	3.58594	0.474387	27.1065
family	Enterobacteriaceae	Age-related macular degeneration (whether dry or wet) || id:finn-b-H7_AMD	Weighted median	7	-0.34365	0.233481	0.141061	0.709177	0.448757	1.12072
family	Enterobacteriaceae	Age-related macular degeneration (whether dry or wet) || id:finn-b-H7_AMD	Weighted mode	7	-0.338905	0.356385	0.378346	0.71255	0.354368	1.43277
family	Erysipelotrichaceae	Age-related macular degeneration (whether dry or wet) || id:finn-b-H7_AMD	Inverse variance weighted	13	-0.0868609	0.144321	0.547269	0.916805	0.69092	1.21654
family	Erysipelotrichaceae	Age-related macular degeneration (whether dry or wet) || id:finn-b-H7_AMD	MR Egger	13	0.0385758	0.651279	0.953831	1.03933	0.289984	3.72506
family	Erysipelotrichaceae	Age-related macular degeneration (whether dry or wet) || id:finn-b-H7_AMD	Weighted median	13	-0.157994	0.190444	0.406759	0.853855	0.587862	1.2402
family	Erysipelotrichaceae	Age-related macular degeneration (whether dry or wet) || id:finn-b-H7_AMD	Weighted mode	13	-0.186758	0.323357	0.574237	0.829644	0.440195	1.56365
family	Family XI	Age-related macular degeneration (whether dry or wet) || id:finn-b-H7_AMD	Inverse variance weighted	8	0.041897	0.0737707	0.570078	1.04279	0.902403	1.20501
family	Family XI	Age-related macular degeneration (whether dry or wet) || id:finn-b-H7_AMD	MR Egger	8	-0.471434	0.469837	0.354404	0.624107	0.248499	1.56745
family	Family XI	Age-related macular degeneration (whether dry or wet) || id:finn-b-H7_AMD	Weighted median	8	0.0783018	0.0953532	0.411546	1.08145	0.897098	1.30368
family	Family XI	Age-related macular degeneration (whether dry or wet) || id:finn-b-H7_AMD	Weighted mode	8	0.15241	0.167263	0.392488	1.16464	0.839099	1.61647
family	Family XIII	Age-related macular degeneration (whether dry or wet) || id:finn-b-H7_AMD	Inverse variance weighted	9	-0.092279	0.177917	0.603995	0.911851	0.643396	1.29232
family	Family XIII	Age-related macular degeneration (whether dry or wet) || id:finn-b-H7_AMD	MR Egger	9	0.490865	0.679679	0.493585	1.63373	0.431147	6.19063
family	Family XIII	Age-related macular degeneration (whether dry or wet) || id:finn-b-H7_AMD	Weighted median	9	-0.0441241	0.232703	0.84961	0.956835	0.606396	1.50979
family	Family XIII	Age-related macular degeneration (whether dry or wet) || id:finn-b-H7_AMD	Weighted mode	9	-0.183832	0.355235	0.618813	0.832076	0.414744	1.66934
family	Lachnospiraceae	Age-related macular degeneration (whether dry or wet) || id:finn-b-H7_AMD	Inverse variance weighted	16	-0.0175405	0.170492	0.918057	0.982612	0.703487	1.37249
family	Lachnospiraceae	Age-related macular degeneration (whether dry or wet) || id:finn-b-H7_AMD	MR Egger	16	0.318993	0.604034	0.605697	1.37574	0.421088	4.4947
family	Lachnospiraceae	Age-related macular degeneration (whether dry or wet) || id:finn-b-H7_AMD	Weighted median	16	-0.0871946	0.187472	0.641855	0.916499	0.634676	1.32346
family	Lachnospiraceae	Age-related macular degeneration (whether dry or wet) || id:finn-b-H7_AMD	Weighted mode	16	-0.104484	0.298041	0.730787	0.90079	0.502257	1.61555
family	Lactobacillaceae	Age-related macular degeneration (whether dry or wet) || id:finn-b-H7_AMD	Inverse variance weighted	8	-0.107862	0.102	0.2903	0.897752	0.735075	1.09643
family	Lactobacillaceae	Age-related macular degeneration (whether dry or wet) || id:finn-b-H7_AMD	MR Egger	8	0.00476908	0.271273	0.986544	1.00478	0.590417	1.70995
family	Lactobacillaceae	Age-related macular degeneration (whether dry or wet) || id:finn-b-H7_AMD	Weighted median	8	0.0376188	0.134594	0.779862	1.03834	0.79757	1.35178
family	Lactobacillaceae	Age-related macular degeneration (whether dry or wet) || id:finn-b-H7_AMD	Weighted mode	8	0.0518287	0.157919	0.752361	1.0532	0.772833	1.43527
family	Methanobacteriaceae	Age-related macular degeneration (whether dry or wet) || id:finn-b-H7_AMD	Inverse variance weighted	10	-0.0256807	0.0805506	0.749867	0.974646	0.832302	1.14133
family	Methanobacteriaceae	Age-related macular degeneration (whether dry or wet) || id:finn-b-H7_AMD	MR Egger	10	0.350367	0.322864	0.309456	1.41959	0.753937	2.67294
family	Methanobacteriaceae	Age-related macular degeneration (whether dry or wet) || id:finn-b-H7_AMD	Weighted median	10	0.0496155	0.102828	0.629445	1.05087	0.85905	1.28551
family	Methanobacteriaceae	Age-related macular degeneration (whether dry or wet) || id:finn-b-H7_AMD	Weighted mode	10	0.108012	0.133302	0.438678	1.11406	0.857907	1.4467
family	Oxalobacteraceae	Age-related macular degeneration (whether dry or wet) || id:finn-b-H7_AMD	Inverse variance weighted	14	0.000325327	0.0696273	0.996272	1.00033	0.872717	1.14659
family	Oxalobacteraceae	Age-related macular degeneration (whether dry or wet) || id:finn-b-H7_AMD	MR Egger	14	-0.155527	0.268876	0.573667	0.855964	0.50534	1.44986
family	Oxalobacteraceae	Age-related macular degeneration (whether dry or wet) || id:finn-b-H7_AMD	Weighted median	14	-0.0239507	0.0920808	0.794783	0.976334	0.815113	1.16944
family	Oxalobacteraceae	Age-related macular degeneration (whether dry or wet) || id:finn-b-H7_AMD	Weighted mode	14	-0.0469067	0.130112	0.724256	0.954176	0.739392	1.23135
family	Pasteurellaceae	Age-related macular degeneration (whether dry or wet) || id:finn-b-H7_AMD	Inverse variance weighted	14	-0.0328798	0.0937172	0.725708	0.967655	0.80528	1.16277
family	Pasteurellaceae	Age-related macular degeneration (whether dry or wet) || id:finn-b-H7_AMD	MR Egger	14	0.171723	0.201237	0.410183	1.18735	0.800353	1.76147
family	Pasteurellaceae	Age-related macular degeneration (whether dry or wet) || id:finn-b-H7_AMD	Weighted median	14	0.108283	0.125239	0.387253	1.11436	0.871808	1.4244
family	Pasteurellaceae	Age-related macular degeneration (whether dry or wet) || id:finn-b-H7_AMD	Weighted mode	14	0.14011	0.178318	0.44611	1.1504	0.811077	1.63168
family	Peptococcaceae	Age-related macular degeneration (whether dry or wet) || id:finn-b-H7_AMD	Inverse variance weighted	9	0.189088	0.132672	0.154092	1.20815	0.931509	1.56694
family	Peptococcaceae	Age-related macular degeneration (whether dry or wet) || id:finn-b-H7_AMD	MR Egger	9	0.537931	0.369946	0.189245	1.71246	0.829309	3.5361
family	Peptococcaceae	Age-related macular degeneration (whether dry or wet) || id:finn-b-H7_AMD	Weighted median	9	0.0703726	0.163949	0.667752	1.07291	0.778048	1.47951
family	Peptococcaceae	Age-related macular degeneration (whether dry or wet) || id:finn-b-H7_AMD	Weighted mode	9	0.00218649	0.250323	0.993245	1.00219	0.613578	1.63693
family	Peptostreptococcaceae	Age-related macular degeneration (whether dry or wet) || id:finn-b-H7_AMD	Inverse variance weighted	13	-0.0340063	0.124469	0.784691	0.966565	0.757323	1.23362
family	Peptostreptococcaceae	Age-related macular degeneration (whether dry or wet) || id:finn-b-H7_AMD	MR Egger	13	-0.336054	0.277585	0.251406	0.714585	0.414733	1.23123
family	Peptostreptococcaceae	Age-related macular degeneration (whether dry or wet) || id:finn-b-H7_AMD	Weighted median	13	-0.0613921	0.154551	0.691198	0.940454	0.694675	1.27319
family	Peptostreptococcaceae	Age-related macular degeneration (whether dry or wet) || id:finn-b-H7_AMD	Weighted mode	13	-0.154747	0.212916	0.481287	0.856632	0.56436	1.30026
family	Porphyromonadaceae	Age-related macular degeneration (whether dry or wet) || id:finn-b-H7_AMD	Inverse variance weighted	9	-0.103097	0.179079	0.564811	0.902039	0.635025	1.28133
family	Porphyromonadaceae	Age-related macular degeneration (whether dry or wet) || id:finn-b-H7_AMD	MR Egger	9	0.467616	0.794386	0.57459	1.59619	0.336425	7.57318
family	Porphyromonadaceae	Age-related macular degeneration (whether dry or wet) || id:finn-b-H7_AMD	Weighted median	9	-0.0199769	0.232512	0.931532	0.980221	0.62145	1.54612
family	Porphyromonadaceae	Age-related macular degeneration (whether dry or wet) || id:finn-b-H7_AMD	Weighted mode	9	0.0493569	0.369322	0.896987	1.0506	0.509404	2.16675
family	Prevotellaceae	Age-related macular degeneration (whether dry or wet) || id:finn-b-H7_AMD	Inverse variance weighted	16	0.0338006	0.134375	0.801397	1.03438	0.794872	1.34605
family	Prevotellaceae	Age-related macular degeneration (whether dry or wet) || id:finn-b-H7_AMD	MR Egger	16	0.283037	0.50287	0.582443	1.32715	0.495302	3.55609
family	Prevotellaceae	Age-related macular degeneration (whether dry or wet) || id:finn-b-H7_AMD	Weighted median	16	-0.0519479	0.171318	0.761718	0.949378	0.678595	1.32821
family	Prevotellaceae	Age-related macular degeneration (whether dry or wet) || id:finn-b-H7_AMD	Weighted mode	16	-0.212702	0.326395	0.524474	0.808397	0.426375	1.5327
family	Rhodospirillaceae	Age-related macular degeneration (whether dry or wet) || id:finn-b-H7_AMD	Inverse variance weighted	15	0.140356	0.106221	0.186382	1.15068	0.934412	1.41701
family	Rhodospirillaceae	Age-related macular degeneration (whether dry or wet) || id:finn-b-H7_AMD	MR Egger	15	0.0712313	0.46822	0.881418	1.07383	0.428922	2.68839
family	Rhodospirillaceae	Age-related macular degeneration (whether dry or wet) || id:finn-b-H7_AMD	Weighted median	15	0.0909989	0.130476	0.485529	1.09527	0.848119	1.41444
family	Rhodospirillaceae	Age-related macular degeneration (whether dry or wet) || id:finn-b-H7_AMD	Weighted mode	15	0.0202997	0.19622	0.91907	1.02051	0.694689	1.49914
family	Rikenellaceae	Age-related macular degeneration (whether dry or wet) || id:finn-b-H7_AMD	Inverse variance weighted	17	-0.138569	0.117297	0.237462	0.870603	0.691791	1.09563
family	Rikenellaceae	Age-related macular degeneration (whether dry or wet) || id:finn-b-H7_AMD	MR Egger	17	0.321724	0.363871	0.390557	1.3795	0.676066	2.81486
family	Rikenellaceae	Age-related macular degeneration (whether dry or wet) || id:finn-b-H7_AMD	Weighted median	17	-0.171864	0.15427	0.265258	0.842094	0.622363	1.1394
family	Rikenellaceae	Age-related macular degeneration (whether dry or wet) || id:finn-b-H7_AMD	Weighted mode	17	-0.177927	0.257784	0.499948	0.837004	0.505007	1.38726
family	Ruminococcaceae	Age-related macular degeneration (whether dry or wet) || id:finn-b-H7_AMD	Inverse variance weighted	9	0.0271604	0.144564	0.850972	1.02753	0.773999	1.36411
family	Ruminococcaceae	Age-related macular degeneration (whether dry or wet) || id:finn-b-H7_AMD	MR Egger	9	-0.186341	0.325988	0.585458	0.829991	0.438114	1.57239
family	Ruminococcaceae	Age-related macular degeneration (whether dry or wet) || id:finn-b-H7_AMD	Weighted median	9	0.0543361	0.184478	0.768345	1.05584	0.735474	1.51575
family	Ruminococcaceae	Age-related macular degeneration (whether dry or wet) || id:finn-b-H7_AMD	Weighted mode	9	-0.0268663	0.253435	0.918185	0.973491	0.592385	1.59978
family	Streptococcaceae	Age-related macular degeneration (whether dry or wet) || id:finn-b-H7_AMD	Inverse variance weighted	13	0.0594818	0.163888	0.716649	1.06129	0.769712	1.46331
family	Streptococcaceae	Age-related macular degeneration (whether dry or wet) || id:finn-b-H7_AMD	MR Egger	13	-0.337648	0.674756	0.626653	0.713447	0.190107	2.67747
family	Streptococcaceae	Age-related macular degeneration (whether dry or wet) || id:finn-b-H7_AMD	Weighted median	13	0.0906438	0.191007	0.635103	1.09488	0.75297	1.59204
family	Streptococcaceae	Age-related macular degeneration (whether dry or wet) || id:finn-b-H7_AMD	Weighted mode	13	0.0420448	0.289797	0.887053	1.04294	0.590989	1.84052
family	Veillonellaceae	Age-related macular degeneration (whether dry or wet) || id:finn-b-H7_AMD	Inverse variance weighted	19	0.0544417	0.107434	0.612333	1.05595	0.855449	1.30345
family	Veillonellaceae	Age-related macular degeneration (whether dry or wet) || id:finn-b-H7_AMD	MR Egger	19	-0.0118922	0.223317	0.958152	0.988178	0.637888	1.53083
family	Veillonellaceae	Age-related macular degeneration (whether dry or wet) || id:finn-b-H7_AMD	Weighted median	19	-0.0417807	0.143531	0.770981	0.95908	0.723901	1.27066
family	Veillonellaceae	Age-related macular degeneration (whether dry or wet) || id:finn-b-H7_AMD	Weighted mode	19	-0.00685576	0.163404	0.966996	0.993168	0.720991	1.36809
family	Verrucomicrobiaceae	Age-related macular degeneration (whether dry or wet) || id:finn-b-H7_AMD	Inverse variance weighted	11	0.200342	0.134218	0.135525	1.22182	0.939202	1.58948
family	Verrucomicrobiaceae	Age-related macular degeneration (whether dry or wet) || id:finn-b-H7_AMD	MR Egger	11	0.117385	0.471821	0.809107	1.12455	0.446023	2.83532
family	Verrucomicrobiaceae	Age-related macular degeneration (whether dry or wet) || id:finn-b-H7_AMD	Weighted median	11	0.161101	0.163641	0.324881	1.1748	0.852455	1.61904
family	Verrucomicrobiaceae	Age-related macular degeneration (whether dry or wet) || id:finn-b-H7_AMD	Weighted mode	11	0.0933407	0.227459	0.690194	1.09784	0.702944	1.71457
family	Victivallaceae	Age-related macular degeneration (whether dry or wet) || id:finn-b-H7_AMD	Inverse variance weighted	12	0.106956	0.0784371	0.172697	1.11289	0.954297	1.29783
family	Victivallaceae	Age-related macular degeneration (whether dry or wet) || id:finn-b-H7_AMD	MR Egger	12	0.0339848	0.390403	0.93235	1.03457	0.481329	2.2237
family	Victivallaceae	Age-related macular degeneration (whether dry or wet) || id:finn-b-H7_AMD	Weighted median	12	0.0542219	0.100305	0.588802	1.05572	0.867296	1.28508
family	Victivallaceae	Age-related macular degeneration (whether dry or wet) || id:finn-b-H7_AMD	Weighted mode	12	0.0273701	0.169265	0.874474	1.02775	0.737573	1.43208
family	unknown id.1000001214	Age-related macular degeneration (whether dry or wet) || id:finn-b-H7_AMD	Inverse variance weighted	9	-0.0652173	0.0970484	0.501579	0.936864	0.774582	1.13315
family	unknown id.1000001214	Age-related macular degeneration (whether dry or wet) || id:finn-b-H7_AMD	MR Egger	9	-0.426957	0.289246	0.183427	0.652492	0.370138	1.15023
family	unknown id.1000001214	Age-related macular degeneration (whether dry or wet) || id:finn-b-H7_AMD	Weighted median	9	-0.145275	0.128824	0.259444	0.864784	0.671817	1.11318
family	unknown id.1000001214	Age-related macular degeneration (whether dry or wet) || id:finn-b-H7_AMD	Weighted mode	9	-0.199251	0.202638	0.354266	0.819344	0.550779	1.21886
family	unknown id.1000005471	Age-related macular degeneration (whether dry or wet) || id:finn-b-H7_AMD	Inverse variance weighted	13	-0.159186	0.113809	0.161899	0.852837	0.682323	1.06596
family	unknown id.1000005471	Age-related macular degeneration (whether dry or wet) || id:finn-b-H7_AMD	MR Egger	13	-0.663085	0.33925	0.0765209	0.515259	0.265002	1.00185
family	unknown id.1000005471	Age-related macular degeneration (whether dry or wet) || id:finn-b-H7_AMD	Weighted median	13	-0.21473	0.154496	0.164566	0.806759	0.595984	1.09208
family	unknown id.1000005471	Age-related macular degeneration (whether dry or wet) || id:finn-b-H7_AMD	Weighted mode	13	-0.255161	0.268029	0.359884	0.774792	0.458178	1.31019
family	unknown id.1000006161	Age-related macular degeneration (whether dry or wet) || id:finn-b-H7_AMD	Inverse variance weighted	13	-0.091831	0.0734475	0.211192	0.912259	0.789948	1.05351
family	unknown id.1000006161	Age-related macular degeneration (whether dry or wet) || id:finn-b-H7_AMD	MR Egger	13	-0.302477	0.320355	0.365348	0.738986	0.394407	1.38461
family	unknown id.1000006161	Age-related macular degeneration (whether dry or wet) || id:finn-b-H7_AMD	Weighted median	13	-0.102193	0.0959363	0.28678	0.902856	0.748093	1.08963
family	unknown id.1000006161	Age-related macular degeneration (whether dry or wet) || id:finn-b-H7_AMD	Weighted mode	13	-0.0795245	0.164566	0.637623	0.923555	0.668932	1.2751
class	Actinobacteria	Age-related macular degeneration (whether dry or wet) || id:finn-b-H7_AMD	Inverse variance weighted	15	-0.0311044	0.112022	0.781272	0.969374	0.77828	1.20739
class	Actinobacteria	Age-related macular degeneration (whether dry or wet) || id:finn-b-H7_AMD	MR Egger	15	0.693484	0.319521	0.0490918	2.00067	1.06953	3.74247
class	Actinobacteria	Age-related macular degeneration (whether dry or wet) || id:finn-b-H7_AMD	Weighted median	15	-0.221016	0.157383	0.160225	0.801704	0.588907	1.09139
class	Actinobacteria	Age-related macular degeneration (whether dry or wet) || id:finn-b-H7_AMD	Weighted mode	15	-0.340049	0.246761	0.189815	0.711735	0.438805	1.15443
class	Alphaproteobacteria	Age-related macular degeneration (whether dry or wet) || id:finn-b-H7_AMD	Inverse variance weighted	7	0.175633	0.220002	0.42468	1.192	0.774475	1.83462
class	Alphaproteobacteria	Age-related macular degeneration (whether dry or wet) || id:finn-b-H7_AMD	MR Egger	7	-0.0237253	0.898715	0.97996	0.976554	0.167762	5.68457
class	Alphaproteobacteria	Age-related macular degeneration (whether dry or wet) || id:finn-b-H7_AMD	Weighted median	7	0.0686141	0.1957	0.725883	1.07102	0.729819	1.57175
class	Alphaproteobacteria	Age-related macular degeneration (whether dry or wet) || id:finn-b-H7_AMD	Weighted mode	7	0.00845109	0.265213	0.975613	1.00849	0.599675	1.69599
class	Bacilli	Age-related macular degeneration (whether dry or wet) || id:finn-b-H7_AMD	Inverse variance weighted	18	0.0853156	0.112132	0.446746	1.08906	0.874185	1.35675
class	Bacilli	Age-related macular degeneration (whether dry or wet) || id:finn-b-H7_AMD	MR Egger	18	0.0770859	0.308662	0.805965	1.08013	0.589847	1.97796
class	Bacilli	Age-related macular degeneration (whether dry or wet) || id:finn-b-H7_AMD	Weighted median	18	0.123371	0.15611	0.429363	1.1313	0.833098	1.53625
class	Bacilli	Age-related macular degeneration (whether dry or wet) || id:finn-b-H7_AMD	Weighted mode	18	0.0938799	0.220128	0.675111	1.09843	0.713501	1.69102
class	Bacteroidia	Age-related macular degeneration (whether dry or wet) || id:finn-b-H7_AMD	Inverse variance weighted	14	-0.106429	0.125983	0.398229	0.899039	0.702326	1.15085
class	Bacteroidia	Age-related macular degeneration (whether dry or wet) || id:finn-b-H7_AMD	MR Egger	14	-0.377128	0.257318	0.168462	0.685828	0.414173	1.13566
class	Bacteroidia	Age-related macular degeneration (whether dry or wet) || id:finn-b-H7_AMD	Weighted median	14	-0.146529	0.171932	0.394077	0.863701	0.616611	1.2098
class	Bacteroidia	Age-related macular degeneration (whether dry or wet) || id:finn-b-H7_AMD	Weighted mode	14	-0.148181	0.226139	0.523723	0.862275	0.553545	1.34319
class	Betaproteobacteria	Age-related macular degeneration (whether dry or wet) || id:finn-b-H7_AMD	Inverse variance weighted	11	-0.0461527	0.143997	0.74858	0.954896	0.720084	1.26628
class	Betaproteobacteria	Age-related macular degeneration (whether dry or wet) || id:finn-b-H7_AMD	MR Egger	11	0.717894	0.480418	0.169303	2.05011	0.799534	5.25676
class	Betaproteobacteria	Age-related macular degeneration (whether dry or wet) || id:finn-b-H7_AMD	Weighted median	11	-0.157657	0.195019	0.418849	0.854142	0.582809	1.2518
class	Betaproteobacteria	Age-related macular degeneration (whether dry or wet) || id:finn-b-H7_AMD	Weighted mode	11	-0.106037	0.29867	0.729941	0.899392	0.500859	1.61504
class	Clostridia	Age-related macular degeneration (whether dry or wet) || id:finn-b-H7_AMD	Inverse variance weighted	12	-0.0757995	0.174938	0.664801	0.927002	0.657917	1.30614
class	Clostridia	Age-related macular degeneration (whether dry or wet) || id:finn-b-H7_AMD	MR Egger	12	0.0207091	0.498752	0.967697	1.02093	0.384103	2.71357
class	Clostridia	Age-related macular degeneration (whether dry or wet) || id:finn-b-H7_AMD	Weighted median	12	-0.177513	0.202098	0.379751	0.83735	0.563479	1.24433
class	Clostridia	Age-related macular degeneration (whether dry or wet) || id:finn-b-H7_AMD	Weighted mode	12	-0.115118	0.294105	0.702964	0.891261	0.500792	1.58618
class	Coriobacteriia	Age-related macular degeneration (whether dry or wet) || id:finn-b-H7_AMD	Inverse variance weighted	13	-0.0484203	0.138077	0.725832	0.952733	0.726838	1.24883
class	Coriobacteriia	Age-related macular degeneration (whether dry or wet) || id:finn-b-H7_AMD	MR Egger	13	-0.733669	0.584904	0.235717	0.480144	0.152578	1.51096
class	Coriobacteriia	Age-related macular degeneration (whether dry or wet) || id:finn-b-H7_AMD	Weighted median	13	-0.0364028	0.178792	0.838663	0.964252	0.679203	1.36893
class	Coriobacteriia	Age-related macular degeneration (whether dry or wet) || id:finn-b-H7_AMD	Weighted mode	13	-0.0720573	0.293974	0.810509	0.930478	0.522962	1.65555
class	Deltaproteobacteria	Age-related macular degeneration (whether dry or wet) || id:finn-b-H7_AMD	Inverse variance weighted	13	0.000584849	0.121217	0.99615	1.00059	0.788991	1.26892
class	Deltaproteobacteria	Age-related macular degeneration (whether dry or wet) || id:finn-b-H7_AMD	MR Egger	13	-0.411331	0.3188	0.223427	0.662768	0.354808	1.23802
class	Deltaproteobacteria	Age-related macular degeneration (whether dry or wet) || id:finn-b-H7_AMD	Weighted median	13	-0.195072	0.163844	0.233812	0.822775	0.59678	1.13435
class	Deltaproteobacteria	Age-related macular degeneration (whether dry or wet) || id:finn-b-H7_AMD	Weighted mode	13	-0.252412	0.226999	0.28794	0.776925	0.497913	1.21228
class	Erysipelotrichia	Age-related macular degeneration (whether dry or wet) || id:finn-b-H7_AMD	Inverse variance weighted	13	-0.0868609	0.144321	0.547269	0.916805	0.69092	1.21654
class	Erysipelotrichia	Age-related macular degeneration (whether dry or wet) || id:finn-b-H7_AMD	MR Egger	13	0.0385758	0.651279	0.953831	1.03933	0.289984	3.72506
class	Erysipelotrichia	Age-related macular degeneration (whether dry or wet) || id:finn-b-H7_AMD	Weighted median	13	-0.157994	0.203856	0.438323	0.853855	0.57261	1.27324
class	Erysipelotrichia	Age-related macular degeneration (whether dry or wet) || id:finn-b-H7_AMD	Weighted mode	13	-0.186758	0.325522	0.576752	0.829644	0.438331	1.5703
class	Gammaproteobacteria	Age-related macular degeneration (whether dry or wet) || id:finn-b-H7_AMD	Inverse variance weighted	6	-0.297611	0.196499	0.129883	0.74259	0.505226	1.09147
class	Gammaproteobacteria	Age-related macular degeneration (whether dry or wet) || id:finn-b-H7_AMD	MR Egger	6	-0.66321	0.589547	0.323546	0.515195	0.162233	1.63608
class	Gammaproteobacteria	Age-related macular degeneration (whether dry or wet) || id:finn-b-H7_AMD	Weighted median	6	-0.342433	0.241635	0.15644	0.710041	0.44218	1.14016
class	Gammaproteobacteria	Age-related macular degeneration (whether dry or wet) || id:finn-b-H7_AMD	Weighted mode	6	-0.360356	0.33869	0.336003	0.697428	0.359088	1.35456
class	Lentisphaeria	Age-related macular degeneration (whether dry or wet) || id:finn-b-H7_AMD	Inverse variance weighted	8	0.00044196	0.107559	0.996722	1.00044	0.810281	1.23523
class	Lentisphaeria	Age-related macular degeneration (whether dry or wet) || id:finn-b-H7_AMD	MR Egger	8	0.503816	0.351305	0.20153	1.65503	0.831319	3.2949
class	Lentisphaeria	Age-related macular degeneration (whether dry or wet) || id:finn-b-H7_AMD	Weighted median	8	-0.10336	0.132776	0.4363	0.901802	0.695168	1.16986
class	Lentisphaeria	Age-related macular degeneration (whether dry or wet) || id:finn-b-H7_AMD	Weighted mode	8	-0.171926	0.197324	0.41248	0.842041	0.571962	1.23965
class	Melainabacteria	Age-related macular degeneration (whether dry or wet) || id:finn-b-H7_AMD	Inverse variance weighted	10	-0.099909	0.0926553	0.280906	0.90492	0.754641	1.08513
class	Melainabacteria	Age-related macular degeneration (whether dry or wet) || id:finn-b-H7_AMD	MR Egger	10	-0.318983	0.279958	0.287503	0.726888	0.419916	1.25827
class	Melainabacteria	Age-related macular degeneration (whether dry or wet) || id:finn-b-H7_AMD	Weighted median	10	-0.193749	0.12495	0.120994	0.823864	0.644905	1.05248
class	Melainabacteria	Age-related macular degeneration (whether dry or wet) || id:finn-b-H7_AMD	Weighted mode	10	-0.211991	0.193939	0.302751	0.808972	0.553157	1.18309
class	Methanobacteria	Age-related macular degeneration (whether dry or wet) || id:finn-b-H7_AMD	Inverse variance weighted	10	-0.0256807	0.0805506	0.749867	0.974646	0.832302	1.14133
class	Methanobacteria	Age-related macular degeneration (whether dry or wet) || id:finn-b-H7_AMD	MR Egger	10	0.350367	0.322864	0.309456	1.41959	0.753937	2.67294
class	Methanobacteria	Age-related macular degeneration (whether dry or wet) || id:finn-b-H7_AMD	Weighted median	10	0.0496155	0.104607	0.635282	1.05087	0.856061	1.29
class	Methanobacteria	Age-related macular degeneration (whether dry or wet) || id:finn-b-H7_AMD	Weighted mode	10	0.108012	0.13844	0.455297	1.11406	0.849311	1.46134
class	Mollicutes	Age-related macular degeneration (whether dry or wet) || id:finn-b-H7_AMD	Inverse variance weighted	12	-0.0419349	0.132021	0.750759	0.958932	0.740303	1.24213
class	Mollicutes	Age-related macular degeneration (whether dry or wet) || id:finn-b-H7_AMD	MR Egger	12	-0.728081	0.414821	0.109759	0.482835	0.214139	1.08868
class	Mollicutes	Age-related macular degeneration (whether dry or wet) || id:finn-b-H7_AMD	Weighted median	12	-0.143107	0.168555	0.395869	0.866661	0.622835	1.20594
class	Mollicutes	Age-related macular degeneration (whether dry or wet) || id:finn-b-H7_AMD	Weighted mode	12	-0.147077	0.239338	0.551374	0.863227	0.540003	1.37992
class	Negativicutes	Age-related macular degeneration (whether dry or wet) || id:finn-b-H7_AMD	Inverse variance weighted	12	-0.106261	0.165255	0.520216	0.89919	0.650404	1.24314
class	Negativicutes	Age-related macular degeneration (whether dry or wet) || id:finn-b-H7_AMD	MR Egger	12	-0.0455534	0.592609	0.940244	0.955469	0.299073	3.0525
class	Negativicutes	Age-related macular degeneration (whether dry or wet) || id:finn-b-H7_AMD	Weighted median	12	0.130939	0.207997	0.529007	1.1399	0.758255	1.71363
class	Negativicutes	Age-related macular degeneration (whether dry or wet) || id:finn-b-H7_AMD	Weighted mode	12	0.326196	0.442975	0.476913	1.38569	0.581564	3.30166
class	Verrucomicrobiae	Age-related macular degeneration (whether dry or wet) || id:finn-b-H7_AMD	Inverse variance weighted	11	0.200419	0.134166	0.135226	1.22191	0.939369	1.58945
class	Verrucomicrobiae	Age-related macular degeneration (whether dry or wet) || id:finn-b-H7_AMD	MR Egger	11	0.118768	0.471813	0.806907	1.12611	0.446648	2.83919
class	Verrucomicrobiae	Age-related macular degeneration (whether dry or wet) || id:finn-b-H7_AMD	Weighted median	11	0.161208	0.168275	0.338061	1.17493	0.844837	1.63399
class	Verrucomicrobiae	Age-related macular degeneration (whether dry or wet) || id:finn-b-H7_AMD	Weighted mode	11	0.0931152	0.23124	0.695658	1.09759	0.697597	1.72693

## Sheet: Supplementary table 4
Supplementary table 4 Casual effects of MR Analysis between GM and AMD (genome-wide statistical significance, P<5.00E-08)
Level	Exposure	Method	nsnp	Beta	SE	Pval	OR	OR_lci95	OR_uci95
Total	GM	Inverse variance weighted	16	-0.0413234	0.0727697	0.570127	0.959519	0.831976	1.10661
Total	GM	MR Egger	16	-0.256929	0.243859	0.309913	0.773423	0.479557	1.24737
Total	GM	Weighted median	16	-0.126959	0.100459	0.206304	0.88077	0.723353	1.07244
Total	GM	Weighted mode	16	-0.16477	0.121771	0.196064	0.848089	0.668017	1.0767
class	Actinobacteria	Wald ratio	1	0.348913	0.230516	0.130123	1.41753	0.902219	2.22715
family	Bifidobacteriaceae	Inverse variance weighted	2	0.195522	0.247664	0.42984	1.21595	0.748339	1.97574
family	Oxalobacteraceae	Wald ratio	1	-0.249184	0.227689	0.273777	0.779437	0.498848	1.21785
family	Peptostreptococcaceae	Wald ratio	1	-0.390363	0.406673	0.337109	0.676811	0.305001	1.50188
family	Streptococcaceae	Wald ratio	1	-0.700093	0.441963	0.113181	0.496539	0.208808	1.18075
family	unknown id.1000001214	Wald ratio	1	-0.224893	0.221155	0.3092	0.798602	0.517702	1.23192
genus	Allisonella	Wald ratio	1	-0.124871	0.168073	0.457507	0.882611	0.634896	1.22698
genus	Bifidobacterium	Inverse variance weighted	2	0.192181	0.242055	0.427221	1.21189	0.754087	1.94762
genus	Candidatus Soleaferrea	Wald ratio	1	0.158819	0.268296	0.553881	1.17213	0.692781	1.98314
genus	Erysipelatoclostridium	Wald ratio	1	-0.354821	0.298859	0.235129	0.701299	0.3904	1.25979
genus	Eubacterium coprostanoligenes group	Wald ratio	1	0.274363	0.422977	0.516566	1.31569	0.574261	3.01439
genus	Intestinibacter	Wald ratio	1	0.410243	0.35606	0.24925	1.50718	0.750036	3.02866
genus	Oxalobacter	Wald ratio	1	-0.00254492	0.214621	0.990539	0.997458	0.654946	1.51909
genus	Romboutsia	Wald ratio	1	-0.386487	0.402635	0.337109	0.67944	0.308618	1.49583
genus	Ruminococcaceae UCG013	Wald ratio	1	0.408456	0.440462	0.353752	1.50449	0.634543	3.56713
genus	Ruminococcus torques group	Wald ratio	1	-0.382338	0.431356	0.375422	0.682264	0.292938	1.58902
genus	Streptococcus	Wald ratio	1	-0.664635	0.419578	0.113181	0.514461	0.226048	1.17086
genus	Tyzzerella3	Wald ratio	1	-0.136951	0.215641	0.525371	0.872013	0.571433	1.3307
genus	unknown id.1000001215	Wald ratio	1	-0.224893	0.221155	0.3092	0.798602	0.517702	1.23192
order	Bifidobacteriales	Inverse variance weighted	2	0.195522	0.247664	0.42984	1.21595	0.748339	1.97574
order	Gastranaerophilales	Wald ratio	1	-0.224893	0.221155	0.3092	0.798602	0.517702	1.23192
phylum	Actinobacteria	Wald ratio	1	0.511234	0.295431	0.0835466	1.66735	0.934437	2.97511

## Sheet: Supplementary table 5
Supplementary table 5 Results of sensitivity analysis (locus-wide significance, P<1.00E-05)
Level	Exposure	IVW_Q	IVW_Q_P	MR_Egger_Q	MR_Egger_Q_P	Egger_intercept	Pleiotropy_P	MR_PRESSO_P
Total	GM	17.0947	0.313233	16.1066	0.306909	0.0253366	0.369744	0.131
phylum	Actinobacteria	15.2535	0.361046	13.7431	0.392183	-0.0397841	0.253313	0.367333
phylum	Bacteroidetes	8.65494	0.565134	7.35865	0.599832	0.027239	0.284291	0.640333
phylum	Cyanobacteria	9.00982	0.251952	8.76522	0.187219	0.0227245	0.696608	0.144
phylum	Euryarchaeota	8.75178	0.644792	7.09806	0.716156	-0.053865	0.227432	0.729
phylum	Firmicutes	16.5947	0.278419	16.5446	0.220966	0.00477978	0.845785	0.119333
phylum	Lentisphaerae	9.69231	0.28729	7.19838	0.408521	-0.0743552	0.163356	0.436667
phylum	Proteobacteria	5.05516	0.928466	5.04274	0.888305	0.00281696	0.913459	0.814
phylum	Tenericutes	14.7398	0.194722	11.3447	0.331297	0.0625529	0.114331	0.204667
phylum	Verrucomicrobia	13.3071	0.273731	13.2057	0.212398	0.00836808	0.78739	0.299333
order	Actinomycetales	8.24566	0.0829827	3.58989	0.309289	-0.0729282	0.143099	0.165333
order	Bacillales	10.4176	0.236932	8.05032	0.328178	0.0706281	0.194498	0.0933333
order	Bacteroidales	11.5308	0.566438	10.0752	0.609362	0.0244267	0.250874	0.648333
order	Bifidobacteriales	24.1112	0.0122724	23.8184	0.00809737	-0.0153085	0.733132	0.00566667
order	Burkholderiales	8.64313	0.470847	6.69001	0.570417	-0.0460439	0.19979	0.472
order	Clostridiales	23.3067	0.0252322	23.1325	0.01693	-0.01046	0.77882	0.0253333
order	Coriobacteriales	8.95476	0.70679	7.5012	0.757165	0.0506233	0.253253	0.803
order	Desulfovibrionales	9.99729	0.530631	6.68946	0.7544	0.0415836	0.0989798	0.594333
order	Enterobacteriales	5.96603	0.427006	3.77313	0.58252	-0.111406	0.198731	0.694667
order	Erysipelotrichales	12.047	0.44191	12.0043	0.363322	-0.00782644	0.84669	0.424
order	Gastranaerophilales	7.55916	0.477671	5.79667	0.563681	0.0437356	0.225971	0.701667
order	Lactobacillales	9.36432	0.807028	9.36428	0.744908	-0.000139994	0.995327	0.933333
order	Methanobacteriales	10.303	0.32652	8.72935	0.36564	-0.0626511	0.26414	0.399
order	Mollicutes RF9	14.128	0.292607	11.5525	0.398204	0.0433737	0.145641	0.418667
order	NB1n	11.8018	0.461725	11.3051	0.418066	0.025337	0.501365	0.417333
order	Pasteurellales	15.3915	0.283554	13.875	0.308759	-0.0271598	0.274447	0.423333
order	Rhodospirillales	16.8748	0.205093	16.0854	0.187356	0.031333	0.457686	0.283333
order	Selenomonadales	14.5559	0.203743	14.5392	0.149785	-0.00401861	0.916813	0.209667
order	Verrucomicrobiales	12.4993	0.25303	12.4538	0.18892	0.00672962	0.860098	0.191667
order	Victivallales	9.68936	0.206871	7.0631	0.315051	-0.0749388	0.185884	0.342667
genus	Actinomyces	5.68296	0.459625	5.56646	0.350714	-0.0109793	0.759413	0.373333
genus	Adlercreutzia	8.92598	0.258014	8.67106	0.19294	0.0249732	0.689116	0.536333
genus	Akkermansia	12.5037	0.252757	12.4563	0.188789	0.00686495	0.857267	0.187667
genus	Alistipes	13.1271	0.359869	12.841	0.303847	0.0226521	0.630262	0.367667
genus	Allisonella	12.0198	0.0999104	11.8332	0.0657951	-0.0305605	0.7688	0.172333
genus	Alloprevotella	8.28457	0.141234	8.16355	0.0857675	0.0384984	0.819592	0.187667
genus	Anaerofilum	7.7476	0.653475	7.24	0.612147	-0.0354838	0.494235	0.313
genus	Anaerostipes	7.21536	0.84306	6.96822	0.801652	-0.0160677	0.628879	0.895333
genus	Anaerotruncus	9.20445	0.685376	8.69995	0.649566	0.0188516	0.492315	0.75
genus	Bacteroides	10.8151	0.212396	10.6484	0.154708	0.0219899	0.750283	0.374667
genus	Barnesiella	20.5025	0.0581585	18.8939	0.0630247	0.0484102	0.353978	0.00466667
genus	Bifidobacterium	17.0074	0.149317	16.0975	0.137549	-0.0203953	0.447049	0.110667
genus	Bilophila	10.6496	0.559164	10.6244	0.475241	-0.00702725	0.876904	0.699333
genus	Butyricicoccus	7.54167	0.374735	7.484	0.278394	-0.00618131	0.836867	0.465
genus	Butyricimonas	17.5273	0.130814	13.4796	0.263137	0.0705141	0.0964608	0.127333
genus	Butyrivibrio	14.3374	0.42489	14.3291	0.351083	-0.00315191	0.932198	0.457667
genus	Candidatus Soleaferrea	7.34856	0.692179	5.97027	0.74289	-0.0528194	0.270521	0.224
genus	Catenibacterium	0.207966	0.976293	0.0967464	0.952778	-0.0596029	0.770478	0.971667
genus	Christensenellaceae R 7group	18.5678	0.0291288	13.5167	0.0952654	0.0799902	0.12206	0.0433333
genus	Clostridium innocuum group	9.4917	0.302528	9.47845	0.220105	-0.00572442	0.923996	0.303333
genus	Clostridium sensustricto1	6.80634	0.339129	6.39718	0.269466	0.0234635	0.596166	0.215
genus	Collinsella	4.06359	0.851341	3.75414	0.80762	-0.0235655	0.595345	0.685
genus	Coprobacter	9.62997	0.381263	8.70903	0.367433	-0.0369951	0.384592	0.225333
genus	Coprococcus1	20.1953	0.0274591	16.9052	0.0502209	-0.0433529	0.218315	0.055
genus	Coprococcus2	7.4851	0.380174	6.62689	0.356734	0.0769501	0.411967	0.509
genus	Coprococcus3	11.0486	0.19896	10.3346	0.170392	-0.0460537	0.509202	0.185667
genus	Defluviitaleaceae UCG011	13.0313	0.110777	11.965	0.101717	-0.0447122	0.455536	0.143333
genus	Desulfovibrio	12.6629	0.178465	12.4028	0.134115	-0.0182846	0.692901	0.100333
genus	Dialister	2.72592	0.987159	2.66251	0.976189	0.00957089	0.806852	0.985667
genus	Dorea	4.61099	0.866817	3.89586	0.866395	-0.0247565	0.422318	0.899
genus	Eggerthella	8.3627	0.498048	8.1651	0.417512	-0.0199964	0.671574	0.544667
genus	Eisenbergiella	2.58007	0.989657	2.57033	0.978932	-0.00652071	0.923563	0.988333
genus	Enterorhabdus	3.40322	0.638079	2.34764	0.67211	0.0477644	0.362291	0.232
genus	Erysipelatoclostridium	19.0513	0.162997	18.9738	0.123919	0.00828909	0.821282	0.224667
genus	Escherichia Shigella	7.0045	0.636651	4.94504	0.763434	-0.0459018	0.189181	0.529
genus	Eubacterium brachy group	3.04053	0.962666	2.93622	0.938296	0.0125651	0.75499	0.976333
genus	Eubacterium coprostanoligenes group	16.4328	0.172206	16.406	0.126716	-0.00565443	0.895631	0.179667
genus	Eubacterium eligens group	8.54902	0.128462	8.47722	0.0755809	-0.0145368	0.862919	0.294667
genus	Eubacterium fissicatena group	9.04242	0.33873	3.98644	0.781338	-0.123854	0.0593249	0.341
genus	Eubacterium hallii group	11.6634	0.704307	11.6011	0.638305	-0.00442312	0.806475	0.705333
genus	Eubacterium nodatum group	8.03386	0.625529	7.98104	0.536058	0.00999077	0.823366	0.650333
genus	Eubacterium oxidoreducens group	2.43757	0.655848	1.79223	0.616628	0.0395475	0.480536	0.246
genus	Eubacterium rectale group	2.90255	0.893868	2.44453	0.874623	-0.0266028	0.52377	0.714667
genus	Eubacterium ruminantium group	23.625	0.129986	22.7322	0.121083	-0.0225991	0.439529	0.0986667
genus	Eubacterium ventriosum group	15.4639	0.347193	10.9875	0.611862	-0.0842975	0.0542379	0.449
genus	Eubacterium xylanophilum group	6.41746	0.600577	6.22569	0.513658	-0.0141502	0.674637	0.79
genus	Faecalibacterium	4.85559	0.846711	3.88308	0.867515	0.024304	0.352938	0.895
genus	Family XIII AD3011 group	19.8668	0.0696482	16.2631	0.131642	-0.090694	0.146757	0.044
genus	Family XIII UCG001	4.2752	0.74759	2.38603	0.880998	-0.0512716	0.218423	0.831667
genus	Flavonifractor	4.01769	0.403617	3.38702	0.335713	-0.0445808	0.509072	0.143
genus	Fusicatenibacter	9.71317	0.915206	9.71298	0.881181	0.000412951	0.989182	0.853667
genus	Gordonibacter	14.3734	0.213014	14.2561	0.161627	-0.0150791	0.780071	0.288333
genus	Haemophilus	7.00351	0.536254	6.33517	0.501203	-0.022223	0.440566	0.266333
genus	Holdemanella	7.17229	0.709086	6.82639	0.655189	-0.0164363	0.570907	0.814667
genus	Holdemania	19.0729	0.120859	19.0602	0.0870853	0.00306733	0.930193	0.0936667
genus	Howardella	5.74394	0.675889	5.35477	0.616754	-0.0279531	0.552511	0.745333
genus	Hungatella	10.6238	0.0311337	10.2778	0.0163461	0.0511724	0.77149	0.0693333
genus	Intestinibacter	11.6762	0.632291	8.67485	0.797034	0.0473281	0.106838	0.682333
genus	Intestinimonas	9.26945	0.863012	9.24303	0.815174	0.00387586	0.873203	0.926
genus	Lachnoclostridium	8.43937	0.749922	7.77563	0.733251	-0.0251658	0.432524	0.784333
genus	Lachnospiraceae FCS020 group	22.8719	0.0184247	22.0823	0.0146909	0.0209813	0.563143	0.0243333
genus	Lachnospiraceae NC2004 group	7.97459	0.435956	7.53666	0.375215	-0.030744	0.543916	0.527
genus	Lachnospiraceae ND3007 group	1.56145	0.458074	0.619058	0.431398	0.270817	0.509442	kong
genus	Lachnospiraceae NK4A136 group	6.59446	0.949217	5.91023	0.949359	-0.0131118	0.423058	0.954333
genus	Lachnospiraceae UCG001	12.15	0.433711	9.20729	0.602765	0.0675279	0.114261	0.536333
genus	Lachnospiraceae UCG004	11.8155	0.37767	11.0105	0.356703	-0.0322363	0.412525	0.474333
genus	Lachnospiraceae UCG008	9.93127	0.446544	9.27272	0.41249	-0.0395177	0.444597	0.556
genus	Lachnospiraceae UCG010	6.42287	0.696962	6.34266	0.608908	0.00933107	0.784198	0.788333
genus	Lactobacillus	7.47197	0.486668	6.7506	0.455301	-0.0243451	0.423785	0.629667
genus	Lactococcus	6.33573	0.60968	5.37568	0.614218	-0.0478093	0.359817	0.749333
genus	Marvinbryantia	4.17	0.899871	3.53546	0.89642	-0.0361709	0.448688	0.929
genus	Methanobrevibacter	0.97643	0.964444	0.964327	0.915156	-0.00589217	0.917697	0.991
genus	Odoribacter	4.04219	0.670967	3.92548	0.560194	-0.0131898	0.746525	0.836
genus	Olsenella	13.7139	0.132871	13.4929	0.0959776	0.0144254	0.726731	0.167667
genus	Oscillibacter	13.0973	0.362008	12.9159	0.298858	0.0146129	0.701784	0.387
genus	Oscillospira	13.2554	0.0661237	10.5321	0.103959	-0.0880347	0.259357	0.0223333
genus	Oxalobacter	10.6467	0.385694	10.1346	0.339696	0.0369557	0.517024	0.477
genus	Parabacteroides	2.51187	0.642512	1.70387	0.636074	0.100949	0.434958	0.601667
genus	Paraprevotella	11.6441	0.474668	9.63808	0.563206	-0.0467635	0.184365	0.474667
genus	Parasutterella	14.8128	0.319183	14.0189	0.299501	0.0196638	0.425816	0.335
genus	Peptococcus	21.8311	0.025715	20.3601	0.0260246	0.0476068	0.415224	0.0253333
genus	Phascolarctobacterium	2.99333	0.885618	2.88591	0.823024	-0.018374	0.754237	0.908
genus	Prevotella7	3.74908	0.957957	3.15186	0.957968	-0.0436076	0.459456	0.960667
genus	Prevotella9	11.2221	0.668504	10.0622	0.688844	-0.0278837	0.301051	0.739667
genus	Rikenellaceae RC9 gut group	5.71642	0.838499	4.73574	0.85671	0.0577711	0.347906	0.842333
genus	Romboutsia	21.5805	0.0424992	21.5775	0.0278585	-0.00157966	0.969427	0.065
genus	Roseburia	10.4644	0.575292	9.04966	0.617308	-0.035633	0.25932	0.764667
genus	Ruminiclostridium5	13.4459	0.199797	13.3651	0.14677	-0.0111369	0.820763	0.189667
genus	Ruminiclostridium6	12.1767	0.592112	11.0477	0.60682	0.0261196	0.307326	0.442667
genus	Ruminiclostridium9	9.60324	0.212194	8.87876	0.180512	-0.0461481	0.510317	0.361
genus	Ruminococcaceae NK4A214 group	10.7021	0.554607	10.5305	0.483391	0.0125398	0.68667	0.318
genus	Ruminococcaceae UCG002	15.7458	0.783757	12.2162	0.908433	0.0361651	0.0749369	0.886
genus	Ruminococcaceae UCG003	4.76568	0.941981	4.59196	0.916719	0.0122943	0.685637	0.900667
genus	Ruminococcaceae UCG004	11.8357	0.296202	11.2134	0.261365	-0.0406655	0.497617	0.104
genus	Ruminococcaceae UCG005	9.66712	0.720902	8.86036	0.714809	-0.0232351	0.386748	0.416
genus	Ruminococcaceae UCG009	4.83139	0.939056	3.70678	0.959607	0.0381874	0.31387	0.78
genus	Ruminococcaceae UCG010	2.86614	0.720614	1.85324	0.762729	-0.0314082	0.371149	0.839333
genus	Ruminococcaceae UCG011	11.5945	0.114709	11.5707	0.0722598	-0.00790845	0.915289	0.151333
genus	Ruminococcaceae UCG013	8.40371	0.676748	7.57243	0.670522	0.025437	0.383354	0.739
genus	Ruminococcaceae UCG014	21.1095	0.0203428	17.622	0.0398212	0.0459553	0.214785	0.0576667
genus	Ruminococcus gauvreauii group	19.6622	0.0501941	17.5227	0.0635699	0.0531941	0.295037	0.0616667
genus	Ruminococcus gnavus group	9.95485	0.534453	7.94372	0.634334	-0.0615063	0.186552	0.533667
genus	Ruminococcus torques group	9.10628	0.33341	8.96175	0.255414	0.0131904	0.746722	0.271667
genus	Ruminococcus1	18.6024	0.0287945	18.013	0.0211294	0.0217343	0.622738	0.0716667
genus	Ruminococcus2	14.7659	0.394344	13.7261	0.39341	-0.0208106	0.339143	0.405333
genus	Sellimonas	5.34871	0.719738	4.40437	0.7322	0.0557768	0.363539	0.497333
genus	Senegalimassilia	7.62899	0.106154	6.4379	0.0921439	-0.0581621	0.510323	0.282667
genus	Slackia	1.77333	0.879535	0.503187	0.97319	0.0908679	0.322771	0.935667
genus	Streptococcus	20.4931	0.0835779	20.4892	0.05838	-0.00222188	0.962386	0.123667
genus	Subdoligranulum	7.46676	0.680767	7.42831	0.592619	0.00506657	0.848898	0.613667
genus	Sutterella	6.20729	0.859181	5.99884	0.815361	-0.01651	0.657737	0.865667
genus	Terrisporobacter	1.77733	0.776626	1.69936	0.637075	-0.012023	0.798211	0.678333
genus	Turicibacter	20.7234	0.0139367	20.7231	0.00792061	-0.000916306	0.991065	0.043
genus	Tyzzerella3	15.1429	0.233716	13.8173	0.243267	0.0721201	0.326358	0.302667
genus	Veillonella	2.35289	0.798468	2.35285	0.671164	0.000568234	0.995311	0.710667
genus	Victivallis	5.43788	0.79459	5.41065	0.712918	-0.0118353	0.873024	0.826333
genus	unknown id.1000000073	11.4986	0.6465	11.3028	0.585467	0.0105968	0.665416	0.476333
genus	unknown id.1000001215	7.55916	0.477671	5.79667	0.563681	0.0437356	0.225971	0.695667
genus	unknown id.1000005472	14.128	0.292607	11.5525	0.398204	0.0433737	0.145641	0.441
genus	unknown id.1000005479	7.16589	0.411814	5.93454	0.430563	0.0490136	0.309627	0.482
genus	unknown id.1000006162	12.0431	0.442225	11.5622	0.397436	0.0249321	0.512745	0.407333
genus	unknown id.1868	10.3441	0.499723	10.1994	0.423173	0.0131344	0.714313	0.461333
genus	unknown id.2001	6.63434	0.67513	6.21989	0.622616	-0.0202856	0.537735	0.797667
genus	unknown id.2041	10.1197	0.51965	10.0322	0.437669	0.00865158	0.773794	0.565333
genus	unknown id.2071	12.5293	0.563876	10.4948	0.65306	0.0623575	0.177337	0.630333
genus	unknown id.2755	15.3013	0.22537	14.8077	0.19147	0.0230758	0.557101	0.229333
genus	unknown id.826	10.4545	0.656416	9.09491	0.694803	-0.0327063	0.266267	0.715333
genus	unknown id.959	11.0441	0.354096	10.8044	0.289357	0.0222449	0.665555	0.553667
family	Acidaminococcaceae	7.6974	0.261121	3.02479	0.696163	0.0903243	0.0830168	0.386
family	Actinomycetaceae	8.25228	0.0827621	3.62757	0.30459	-0.0726837	0.145466	0.151333
family	Alcaligenaceae	4.12494	0.941535	4.0858	0.905675	0.00866161	0.847573	0.870333
family	Bacteroidaceae	10.8151	0.212396	10.6484	0.154708	0.0219899	0.750283	0.353667
family	Bacteroidales S24 7group	7.16589	0.411814	5.93454	0.430563	0.0490136	0.309627	0.478333
family	Bifidobacteriaceae	24.1112	0.0122724	23.8184	0.00809737	-0.0153085	0.733132	0.00533333
family	Clostridiaceae1	9.54211	0.388808	9.53467	0.299215	0.00253905	0.93895	0.303
family	Clostridiales vadin BB60 group	11.4986	0.6465	11.3028	0.585467	0.0105968	0.665416	0.455667
family	Coriobacteriaceae	8.95476	0.70679	7.5012	0.757165	0.0506233	0.253253	0.817333
family	Defluviitaleaceae	18.5766	0.0459823	16.6912	0.0537765	-0.0511486	0.339668	0.0573333
family	Desulfovibrionaceae	9.07817	0.43009	6.58525	0.581968	0.0389014	0.153012	0.563667
family	Enterobacteriaceae	5.96603	0.427006	3.77313	0.58252	-0.111406	0.198731	0.692667
family	Erysipelotrichaceae	12.047	0.44191	12.0043	0.363322	-0.00782644	0.84669	0.44
family	Family XI	4.4818	0.722908	3.25791	0.775849	0.0687097	0.310972	0.489
family	Family XIII	9.29701	0.317864	8.42038	0.296988	-0.0377668	0.421535	0.564
family	Lachnospiraceae	25.4156	0.0446326	24.8154	0.0364343	-0.0210869	0.569873	0.0476667
family	Lactobacillaceae	7.30214	0.398114	7.06078	0.315263	-0.0154843	0.666553	0.549333
family	Methanobacteriaceae	10.303	0.32652	8.72935	0.36564	-0.0626511	0.26414	0.431
family	Oxalobacteraceae	9.10563	0.76492	8.74549	0.724501	0.0217911	0.559593	0.804667
family	Pasteurellaceae	15.3915	0.283554	13.875	0.308759	-0.0271598	0.274447	0.421
family	Peptococcaceae	9.79577	0.279654	8.54989	0.286606	-0.033731	0.346141	0.294333
family	Peptostreptococcaceae	14.5919	0.264519	12.8737	0.301663	0.0265993	0.251029	0.421667
family	Porphyromonadaceae	5.07171	0.749884	4.52793	0.717351	-0.0342105	0.484848	0.580333
family	Prevotellaceae	21.4829	0.122097	21.0829	0.0995258	-0.0178788	0.614348	0.096
family	Rhodospirillaceae	20.8852	0.10461	20.8482	0.0759853	0.00704454	0.881601	0.190333
family	Rikenellaceae	10.7361	0.825472	8.9555	0.879833	-0.0345765	0.201976	0.829
family	Ruminococcaceae	4.61159	0.798168	4.07764	0.770793	0.0226724	0.488681	0.774667
family	Streptococcaceae	18.007	0.11548	17.4219	0.0960006	0.0310398	0.555674	0.168667
family	Veillonellaceae	22.4516	0.212553	22.2986	0.173507	0.00591154	0.73692	0.308
family	Verrucomicrobiaceae	12.5028	0.252815	12.4558	0.188817	0.00683578	0.857887	0.192
family	Victivallaceae	15.7649	0.150085	15.7075	0.108317	0.0107245	0.852203	0.143333
family	unknown id.1000001214	7.55916	0.477671	5.79667	0.563681	0.0437356	0.225971	0.687333
family	unknown id.1000005471	14.128	0.292607	11.5525	0.398204	0.0433737	0.145641	0.439667
family	unknown id.1000006161	12.0431	0.442225	11.5622	0.397436	0.0249321	0.512745	0.399
class	Actinobacteria	14.4479	0.416899	8.60999	0.80172	-0.0547267	0.0311268	0.492667
class	Alphaproteobacteria	16.3596	0.0119486	16.1881	0.00632711	0.0187768	0.827083	0.00366667
class	Bacilli	12.8586	0.745601	12.8578	0.683128	0.000649424	0.977523	0.899667
class	Bacteroidia	11.5308	0.566438	10.0752	0.609362	0.0244267	0.250874	0.620333
class	Betaproteobacteria	9.44631	0.490334	6.66735	0.671708	-0.0543497	0.129859	0.31
class	Clostridia	18.7589	0.0655606	18.6781	0.0445471	-0.00726172	0.839387	0.0126667
class	Coriobacteriia	8.95476	0.70679	7.5012	0.757165	0.0506233	0.253253	0.814333
class	Deltaproteobacteria	9.61068	0.650074	7.65904	0.743481	0.0324789	0.189955	0.717667
class	Erysipelotrichia	12.047	0.44191	12.0043	0.363322	-0.00782644	0.84669	0.437667
class	Gammaproteobacteria	1.74615	0.883035	1.31352	0.859078	0.0285333	0.546628	0.772667
class	Lentisphaeria	9.68936	0.206871	7.0631	0.315051	-0.0749388	0.185884	0.345667
class	Melainabacteria	7.42917	0.59253	6.7415	0.564762	0.0254791	0.431005	0.779
class	Methanobacteria	10.303	0.32652	8.72935	0.36564	-0.0626511	0.26414	0.429333
class	Mollicutes	14.7398	0.194722	11.3447	0.331297	0.0625529	0.114331	0.195333
class	Negativicutes	14.5559	0.203743	14.5392	0.149785	-0.00401861	0.916813	0.203667
class	Verrucomicrobiae	12.4993	0.25303	12.4538	0.18892	0.00672962	0.860098	0.189
